# Supplementary material for: (Z)-6-{2-[(E)-2,4-Dihydroxy­benzyl­ideneamino]phenyl­amino­methyl­ene}-3-hydroxy­cyclo­hexa-2,4-dienone toluene solvate
Source: Acta Crystallogr Sect E Struct Rep Online. 2008 Aug 20;64(Pt 9):o1790–1. doi: 10.1107/S1600536808026305 (PMC2960708; doi:10.1107/S1600536808026305)
Supplement: Supplementary file 1 [file e-64-o1790-sup1.cif]

##############################################################################
###                                                                        ###
###        Electronic paper (Acta Crystallographica Section E)             ###
###                                                                        ###
##############################################################################
#                                                                            #
# This CIF contains the data in a paper accepted for publication in Acta     #
# Crystallographica Section E. It conforms to the requirements of Notes      #
# for Authors for Section E, and has been peer reviewed under the auspices   #
# of the IUCr Commission on Journals.                                        #
#                                                                            #
# Full details of the Crystallographic Information File format               #
# are given in the paper "The Crystallographic Information File (CIF):       #
# a New Standard Archive File for Crystallography" by S. R. Hall, F. H.      #
# Allen and I. D. Brown [Acta Cryst. (1991), A47, 655-685].                  #
#                                                                            #
# The current version of the core CIF dictionary is obtainable from          #
# ftp://ftp.iucr.org/pub/cif_core.dic. The current version number is 2.4.    #
#                                                                            #
# Software is freely available for graphical display of the structure(s) in  #
# this CIF.  For information consult the CIF home page http://www.iucr.org/  #
# cif/home.html                                                              #
#                                                                            #
# This file may be used for bona fide research purposes within the           #
# scientific community so long as proper attribution is given to the journal # 
# article from which it was obtained.                                        #
#                                                                            #
##############################################################################
                                             
data_global
_audit_creation_method     'form.cif (version 2.0)'
_journal_data_validation_number     ?
_journal_date_recd_electronic     2008-08-07
_journal_date_accepted     2008-08-14
_journal_name_full     'Acta Crystallographica, Section E'
_journal_year     2008
_journal_volume     64
_journal_issue      9
_journal_page_first     o1790
_journal_page_last     o1791
_journal_paper_category     QO
_journal_coeditor_code     ZL2135
_publ_contact_author_name     'Prof. Fun Hoong Kun'
_publ_contact_author_address
;
      X-ray Crystallography Unit
      School of Physics
      Universiti Sains Malaysia
      11800 USM, Penang
      MALAYSIA
;
_publ_contact_author_email     hkfun@usm.my
_publ_contact_author_fax     '6 04 6579150'
_publ_contact_author_phone     '6 04 6533652'
_publ_section_title
;\
(<i>Z</i>)-6-{2-[(<i>E</i>)-2,4-Dihydroxybenzylideneamino]phenylaminomethylene}\
-3-hydroxycyclohexa-2,4-dienone toluene solvate
;
loop_
    _publ_author_name
    _publ_author_footnote
    _publ_author_address
    'Hoong-Kun Fun' ?
;
      X-ray Crystallography Unit
      School of Physics
      Universiti Sains Malaysia
      11800 USM, Penang
      Malaysia
;
    'Reza Kia'
;
Additional correspondence author, e-mail: zsrkk@yahoo.com.
;
;
      X-ray Crystallography Unit
      School of Physics
      Universiti Sains Malaysia
      11800 USM, Penang
      Malaysia
;
    'Valiollah Mirkhani'
;
Additional correspondence author, e-mail: mirkhani@sci.ui.ac.ir.
;
;
      Chemistry Department
      University of Isfahan
      Isfahan 81746-73441, Iran
;
    'Hasan Zargoshi' ?
;
      Chemistry Department
      University of Isfahan
      Isfahan 81746-73441, Iran
;
data_I
_audit_creation_method     SHELXL-97
_chemical_name_systematic
;
(Z)-6-{2-[(E)-2,4-Dihydroxybenzylideneamino]phenylaminomethylene}-
3-hydroxycyclohexa-2,4-dienone toluene solvate
;
_chemical_name_common
;
;
_chemical_formula_moiety     'C20 H16 N2 O4, C7 H8'
_chemical_formula_sum     'C27 H24 N2 O4'
_chemical_formula_iupac     'C20 H16 N2 O4, C7 H8'
_chemical_formula_weight     440.48
_chemical_melting_point     ?
_symmetry_cell_setting     'Monoclinic'
_symmetry_space_group_name_H-M     'P 21/c'
_symmetry_space_group_name_Hall     '-P 2ybc'
loop_
    _symmetry_equiv_pos_as_xyz
    'x, y, z'
    '-x, y+1/2, -z+1/2'
    '-x, -y, -z'
    'x, -y-1/2, z-1/2'
_cell_length_a     11.9753(3)
_cell_length_b     18.8539(5)
_cell_length_c     9.9240(2)
_cell_angle_alpha     90.00
_cell_angle_beta     108.8190(10)
_cell_angle_gamma     90.00
_cell_volume     2120.87(9)
_cell_formula_units_Z     4
_cell_measurement_reflns_used     5653
_cell_measurement_theta_min     2.42
_cell_measurement_theta_max     29.64
_cell_measurement_temperature     100.00(10)
_exptl_crystal_description     'plate'
_exptl_crystal_colour     'yellow'
_exptl_crystal_size_max     0.246
_exptl_crystal_size_mid     0.125
_exptl_crystal_size_min     0.024
_exptl_crystal_density_diffrn     1.380
_exptl_crystal_density_meas     ?
_exptl_crystal_density_method     'not measured'
_exptl_crystal_F_000     928
_exptl_absorpt_coefficient_mu     0.093
_exptl_absorpt_correction_type     'multi-scan'
_exptl_absorpt_process_details     '(<i>SADABS</i>; Bruker, 2005)'
_exptl_absorpt_correction_T_min     0.9540
_exptl_absorpt_correction_T_max     0.9944
_exptl_special_details
;
The low-temperature data was collected with the Oxford Cyrosystem Cobra
low-temperature attachment.
;
_diffrn_ambient_temperature     100.00(10)
_diffrn_radiation_type     MoK\a
_diffrn_radiation_wavelength     0.71073
_diffrn_radiation_source     'fine-focus sealed tube'
_diffrn_radiation_monochromator     graphite
_diffrn_measurement_device_type
;
Bruker SMART APEXII CCD area-detector
;
_diffrn_measurement_method     '\f and \w'
_diffrn_detector_area_resol_mean     ?
_diffrn_reflns_number     24830
_diffrn_reflns_av_R_equivalents     0.0385
_diffrn_reflns_av_sigmaI/netI     0.0580
_diffrn_reflns_theta_min     2.16
_diffrn_reflns_theta_max     30.16
_diffrn_reflns_theta_full     30.16
_diffrn_measured_fraction_theta_max     0.996
_diffrn_measured_fraction_theta_full     0.996
_diffrn_reflns_limit_h_min     -14
_diffrn_reflns_limit_h_max     16
_diffrn_reflns_limit_k_min     -20
_diffrn_reflns_limit_k_max     26
_diffrn_reflns_limit_l_min     -13
_diffrn_reflns_limit_l_max     14
_diffrn_standards_number     0
_diffrn_standards_interval_count     ?
_diffrn_standards_interval_time     ?
_diffrn_standards_decay_%     ?
_refine_special_details
;
Refinement of <i>F</i>^2^ against ALL reflections. The weighted <i>R</i>-factor
<i>wR</i> and goodness of fit <i>S</i> are based on <i>F</i>^2^, conventional
<i>R</i>-factors <i>R</i> are based on <i>F</i>, with <i>F</i> set to zero for
negative <i>F</i>^2^. The threshold expression of <i>F</i>^2^ >
\s(<i>F</i>^2^) is used only for calculating <i>R</i>-factors(gt) <i>etc</i>.
and is not relevant to the choice of reflections for refinement.
<i>R</i>-factors based on <i>F</i>^2^ are statistically about twice as large
as those based on <i>F</i>, and <i>R</i>- factors based on ALL data will be
even larger.
;
_reflns_number_total     6233
_reflns_number_gt     4023
_reflns_threshold_expression     I>2\s(I)
_refine_ls_structure_factor_coef     Fsqd
_refine_ls_matrix_type     full
_refine_ls_R_factor_all     0.0960
_refine_ls_R_factor_gt     0.0584
_refine_ls_wR_factor_gt     0.1439
_refine_ls_wR_factor_ref     0.1632
_refine_ls_goodness_of_fit_ref     1.114
_refine_ls_restrained_S_all     1.114
_refine_ls_number_reflns     6233
_refine_ls_number_parameters     299
_refine_ls_number_restraints     0
_refine_ls_hydrogen_treatment     constr
_refine_ls_weighting_scheme     calc
_refine_ls_weighting_details
         'calc w=1/[\s^2^(Fo^2^)+(0.0708P)^2^+0.4015P] where P=(Fo^2^+2Fc^2^)/3'
_atom_sites_solution_hydrogens     geom
_atom_sites_solution_primary     direct
_atom_sites_solution_secondary     difmap
_refine_ls_shift/su_max     0.000
_refine_ls_shift/su_mean     0.000
_refine_diff_density_max     0.764
_refine_diff_density_min     -0.321
_refine_ls_extinction_method     none
_refine_ls_extinction_coef     ?
loop_
    _atom_type_symbol
    _atom_type_description
    _atom_type_scat_dispersion_real
    _atom_type_scat_dispersion_imag
    _atom_type_scat_source
    'C' 'C' 0.0033 0.0016
                         'International Tables Vol C Tables 4.2.6.8 and 6.1.1.4'
    'H' 'H' 0.0000 0.0000
                         'International Tables Vol C Tables 4.2.6.8 and 6.1.1.4'
    'N' 'N' 0.0061 0.0033
                         'International Tables Vol C Tables 4.2.6.8 and 6.1.1.4'
    'O' 'O' 0.0106 0.0060
                         'International Tables Vol C Tables 4.2.6.8 and 6.1.1.4'
_computing_data_collection     'APEX2 (Bruker, 2005)'
_computing_cell_refinement     'APEX2 (Bruker, 2005)'
_computing_data_reduction     'SAINT (Bruker, 2005)'
_computing_structure_solution     'SHELXTL (Sheldrick, 2008)'
_computing_structure_refinement     'SHELXTL (Sheldrick, 2008)'
_computing_molecular_graphics     'SHELXTL (Sheldrick, 2008)'
_computing_publication_material
;
SHELXTL (Sheldrick, 2008) and PLATON (Spek, 2003)
;
loop_
    _atom_site_type_symbol
    _atom_site_label
    _atom_site_fract_x
    _atom_site_fract_y
    _atom_site_fract_z
    _atom_site_U_iso_or_equiv
    _atom_site_adp_type
    _atom_site_calc_flag
    _atom_site_refinement_flags
    _atom_site_occupancy
    _atom_site_disorder_assembly
    _atom_site_disorder_group
    N N1 0.18268(12) 0.42566(7) 0.14400(14) 0.0168(3) Uani d . 1 . .
    O O3 0.50774(11) 0.63459(6) 0.61784(12) 0.0214(3) Uani d . 1 . .
    H H1O3 0.5724 0.6608 0.6044 0.032 Uiso d R 1 . .
    O O1 0.23309(11) 0.45373(6) 0.41957(12) 0.0225(3) Uani d . 1 . .
    H H1O1 0.2053 0.4270 0.3349 0.034 Uiso d R 1 . .
    O O4 0.48126(11) 0.07727(6) 0.62444(12) 0.0217(3) Uani d . 1 . .
    H H1O4 0.4999 0.0995 0.7096 0.033 Uiso d R 1 . .
    O O2 0.31282(10) 0.29118(6) 0.39178(12) 0.0187(3) Uani d . 1 . .
    N N2 0.17826(12) 0.28136(7) 0.12862(14) 0.0170(3) Uani d . 1 . .
    H H1N2 0.2152 0.3043 0.2079 0.025 Uiso d R 1 . .
    C C8 0.11363(14) 0.39346(9) 0.01527(17) 0.0165(3) Uani d . 1 . .
    C C6 0.31241(14) 0.51993(9) 0.26313(17) 0.0161(3) Uani d . 1 . .
    C C15 0.27803(14) 0.18211(9) 0.26242(17) 0.0165(3) Uani d . 1 . .
    C C13 0.10818(14) 0.31889(9) 0.00863(17) 0.0164(3) Uani d . 1 . .
    C C16 0.30131(15) 0.10819(9) 0.26262(18) 0.0194(4) Uani d . 1 . .
    H H16A 0.2684 0.0818 0.1775 0.023 Uiso calc R 1 . .
    C C7 0.24537(14) 0.48061(9) 0.13868(17) 0.0165(3) Uani d . 1 . .
    H H7A 0.2475 0.4959 0.0483 0.020 Uiso calc R 1 . .
    C C9 0.04597(15) 0.43207(9) -0.10182(17) 0.0193(4) Uani d . 1 . .
    H H9A 0.0487 0.4824 -0.0988 0.023 Uiso calc R 1 . .
    C C19 0.39752(15) 0.18616(9) 0.51268(17) 0.0177(3) Uani d . 1 . .
    H H19A 0.4305 0.2113 0.5994 0.021 Uiso calc R 1 . .
    C C5 0.38949(15) 0.57342(8) 0.25065(17) 0.0176(4) Uani d . 1 . .
    H H5A 0.3961 0.5834 0.1597 0.021 Uiso calc R 1 . .
    C C1 0.30495(14) 0.50578(8) 0.39969(17) 0.0163(3) Uani d . 1 . .
    C C17 0.36973(15) 0.07431(9) 0.38208(18) 0.0198(4) Uani d . 1 . .
    H H17A 0.3853 0.0250 0.3804 0.024 Uiso calc R 1 . .
    C C18 0.41709(15) 0.11407(9) 0.50847(17) 0.0176(3) Uani d . 1 . .
    C C2 0.36978(14) 0.54490(9) 0.51645(17) 0.0175(4) Uani d . 1 . .
    H H2A 0.3627 0.5358 0.6075 0.021 Uiso calc R 1 . .
    C C12 0.03656(15) 0.28533(9) -0.11326(17) 0.0204(4) Uani d . 1 . .
    H H12A 0.0333 0.2350 -0.1173 0.024 Uiso calc R 1 . .
    C C20 0.32949(14) 0.22283(9) 0.39033(17) 0.0164(3) Uani d . 1 . .
    C C4 0.45602(15) 0.61205(9) 0.36648(17) 0.0185(4) Uani d . 1 . .
    H H4A 0.5083 0.6479 0.3559 0.022 Uiso calc R 1 . .
    C C14 0.20597(15) 0.21362(9) 0.13726(17) 0.0176(4) Uani d . 1 . .
    H H14A 0.1756 0.1849 0.0548 0.021 Uiso calc R 1 . .
    C C10 -0.02551(15) 0.39818(10) -0.22315(18) 0.0225(4) Uani d . 1 . .
    H H10A -0.0714 0.4253 -0.3024 0.027 Uiso calc R 1 . .
    C C3 0.44526(14) 0.59760(9) 0.49988(17) 0.0168(3) Uani d . 1 . .
    C C11 -0.02984(15) 0.32460(10) -0.22838(18) 0.0231(4) Uani d . 1 . .
    H H11A -0.0786 0.3013 -0.3114 0.028 Uiso calc R 1 . .
    C C23 0.30310(18) 0.71109(11) 0.7808(2) 0.0329(5) Uani d . 1 . .
    H H23A 0.3583 0.7384 0.7523 0.040 Uiso calc R 1 . .
    C C25 0.2145(2) 0.67854(11) 0.9559(2) 0.0352(5) Uani d . 1 . .
    H H25A 0.2093 0.6830 1.0490 0.042 Uiso calc R 1 . .
    C C26 0.13983(19) 0.63297(10) 0.8595(2) 0.0314(5) Uani d . 1 . .
    H H26A 0.0822 0.6073 0.8867 0.038 Uiso calc R 1 . .
    C C22 0.22868(18) 0.66449(10) 0.6864(2) 0.0293(4) Uani d . 1 . .
    H H22A 0.2339 0.6604 0.5932 0.035 Uiso calc R 1 . .
    C C21 0.14696(17) 0.62366(10) 0.7224(2) 0.0292(4) Uani d . 1 . .
    C C24 0.29687(18) 0.71778(11) 0.9173(2) 0.0350(5) Uani d . 1 . .
    H H24A 0.3487 0.7490 0.9837 0.042 Uiso calc R 1 . .
    C C27 0.0688(2) 0.57353(12) 0.6196(2) 0.0402(5) Uani d . 1 . .
    H H27A 0.1166 0.5365 0.5954 0.060 Uiso calc R 1 . .
    H H27B 0.0242 0.5992 0.5331 0.060 Uiso calc R 1 . .
    H H27C 0.0139 0.5517 0.6622 0.060 Uiso calc R 1 . .
loop_
    _atom_site_aniso_label
    _atom_site_aniso_U_11
    _atom_site_aniso_U_22
    _atom_site_aniso_U_33
    _atom_site_aniso_U_12
    _atom_site_aniso_U_13
    _atom_site_aniso_U_23
    N1 0.0194(7) 0.0153(7) 0.0144(7) 0.0009(6) 0.0036(6) -0.0015(5)
    O3 0.0251(7) 0.0191(6) 0.0189(6) -0.0058(5) 0.0056(5) -0.0025(5)
    O1 0.0294(7) 0.0215(7) 0.0167(6) -0.0103(5) 0.0076(5) -0.0025(5)
    O4 0.0273(7) 0.0183(6) 0.0174(6) 0.0051(5) 0.0043(5) 0.0029(5)
    O2 0.0224(6) 0.0131(6) 0.0187(6) -0.0011(5) 0.0039(5) -0.0009(5)
    N2 0.0183(7) 0.0169(7) 0.0137(7) -0.0029(6) 0.0025(6) -0.0007(5)
    C8 0.0163(8) 0.0201(9) 0.0131(8) -0.0010(7) 0.0048(6) -0.0024(6)
    C6 0.0180(8) 0.0144(8) 0.0150(8) 0.0017(6) 0.0040(6) -0.0004(6)
    C15 0.0189(8) 0.0162(8) 0.0163(8) -0.0011(7) 0.0082(7) -0.0006(6)
    C13 0.0152(8) 0.0170(8) 0.0172(8) 0.0002(6) 0.0053(7) 0.0015(6)
    C16 0.0261(9) 0.0173(9) 0.0168(8) -0.0008(7) 0.0099(7) -0.0025(7)
    C7 0.0188(8) 0.0165(8) 0.0139(8) 0.0033(7) 0.0047(7) 0.0005(6)
    C9 0.0218(9) 0.0181(9) 0.0169(8) 0.0033(7) 0.0047(7) 0.0013(7)
    C19 0.0196(8) 0.0176(9) 0.0151(8) -0.0014(7) 0.0044(7) -0.0009(6)
    C5 0.0212(9) 0.0157(8) 0.0168(8) 0.0027(7) 0.0073(7) 0.0031(6)
    C1 0.0180(8) 0.0133(8) 0.0174(8) 0.0012(6) 0.0055(7) 0.0008(6)
    C17 0.0259(9) 0.0148(8) 0.0214(9) 0.0022(7) 0.0115(7) 0.0005(7)
    C18 0.0179(8) 0.0186(9) 0.0177(8) 0.0022(7) 0.0077(7) 0.0034(7)
    C2 0.0206(9) 0.0162(8) 0.0156(8) 0.0005(7) 0.0059(7) -0.0002(6)
    C12 0.0195(9) 0.0194(9) 0.0205(9) -0.0045(7) 0.0041(7) -0.0035(7)
    C20 0.0163(8) 0.0161(8) 0.0182(8) -0.0010(6) 0.0074(7) 0.0003(6)
    C4 0.0202(9) 0.0143(8) 0.0207(9) -0.0003(7) 0.0062(7) 0.0011(7)
    C14 0.0214(9) 0.0156(8) 0.0167(8) -0.0025(7) 0.0074(7) -0.0007(6)
    C10 0.0197(9) 0.0285(10) 0.0159(8) 0.0037(7) 0.0012(7) 0.0014(7)
    C3 0.0179(8) 0.0142(8) 0.0164(8) 0.0008(6) 0.0028(7) -0.0034(6)
    C11 0.0197(9) 0.0291(10) 0.0168(9) -0.0014(8) 0.0009(7) -0.0037(7)
    C23 0.0296(11) 0.0343(12) 0.0362(12) 0.0008(9) 0.0124(9) 0.0017(9)
    C25 0.0458(13) 0.0309(11) 0.0313(11) 0.0098(10) 0.0158(10) 0.0044(9)
    C26 0.0341(11) 0.0258(11) 0.0402(12) 0.0053(9) 0.0201(10) 0.0106(9)
    C22 0.0307(11) 0.0280(10) 0.0316(11) 0.0033(9) 0.0134(9) 0.0029(8)
    C21 0.0292(10) 0.0275(10) 0.0311(11) 0.0057(8) 0.0101(9) 0.0055(8)
    C24 0.0330(11) 0.0363(12) 0.0336(11) 0.0063(9) 0.0076(9) -0.0001(9)
    C27 0.0429(13) 0.0380(13) 0.0415(13) -0.0042(10) 0.0161(11) 0.0008(10)
_geom_special_details
;
All e.s.d.'s (except the e.s.d. in the dihedral angle between two l.s. planes)
are estimated using the full covariance matrix. The cell e.s.d.'s are taken
into account individually in the estimation of e.s.d.'s in distances, angles
and torsion angles; correlations between e.s.d.'s in cell parameters are only
used when they are defined by crystal symmetry. An approximate (isotropic)
treatment of cell e.s.d.'s is used for estimating e.s.d.'s involving l.s.
planes.
;
loop_
    _geom_bond_atom_site_label_1
    _geom_bond_atom_site_label_2
    _geom_bond_site_symmetry_2
    _geom_bond_distance
    _geom_bond_publ_flag
    N1 C7 . 1.290(2) ?
    N1 C8 . 1.415(2) ?
    O3 C3 . 1.3608(19) ?
    O3 H1O3 . 0.9628 ?
    O1 C1 . 1.3608(19) ?
    O1 H1O1 . 0.9431 ?
    O4 C18 . 1.3513(19) ?
    O4 H1O4 . 0.9048 ?
    O2 C20 . 1.3048(19) ?
    N2 C14 . 1.315(2) ?
    N2 C13 . 1.406(2) ?
    N2 H1N2 . 0.8816 ?
    C8 C9 . 1.389(2) ?
    C8 C13 . 1.408(2) ?
    C6 C5 . 1.399(2) ?
    C6 C1 . 1.412(2) ?
    C6 C7 . 1.442(2) ?
    C15 C14 . 1.396(2) ?
    C15 C16 . 1.421(2) ?
    C15 C20 . 1.441(2) ?
    C13 C12 . 1.389(2) ?
    C16 C17 . 1.363(2) ?
    C16 H16A . 0.9500 ?
    C7 H7A . 0.9500 ?
    C9 C10 . 1.388(2) ?
    C9 H9A . 0.9500 ?
    C19 C18 . 1.382(2) ?
    C19 C20 . 1.406(2) ?
    C19 H19A . 0.9500 ?
    C5 C4 . 1.377(2) ?
    C5 H5A . 0.9500 ?
    C1 C2 . 1.382(2) ?
    C17 C18 . 1.413(2) ?
    C17 H17A . 0.9500 ?
    C2 C3 . 1.388(2) ?
    C2 H2A . 0.9500 ?
    C12 C11 . 1.378(2) ?
    C12 H12A . 0.9500 ?
    C4 C3 . 1.398(2) ?
    C4 H4A . 0.9500 ?
    C14 H14A . 0.9500 ?
    C10 C11 . 1.389(3) ?
    C10 H10A . 0.9500 ?
    C11 H11A . 0.9500 ?
    C23 C22 . 1.380(3) ?
    C23 C24 . 1.387(3) ?
    C23 H23A . 0.9500 ?
    C25 C26 . 1.379(3) ?
    C25 C24 . 1.382(3) ?
    C25 H25A . 0.9500 ?
    C26 C21 . 1.402(3) ?
    C26 H26A . 0.9500 ?
    C22 C21 . 1.380(3) ?
    C22 H22A . 0.9500 ?
    C21 C27 . 1.482(3) ?
    C24 H24A . 0.9500 ?
    C27 H27A . 0.9800 ?
    C27 H27B . 0.9800 ?
    C27 H27C . 0.9800 ?
loop_
    _geom_contact_atom_site_label_1
    _geom_contact_atom_site_label_2
    _geom_contact_distance
    _geom_contact_site_symmetry_1
    _geom_contact_site_symmetry_2
    _geom_contact_publ_flag
    Cg1 Cg1 3.78670(10)
                      . 3_666 y
    Cg2 Cg3 4.5626(3) . 4_554 y
loop_
    _geom_angle_atom_site_label_1
    _geom_angle_atom_site_label_2
    _geom_angle_atom_site_label_3
    _geom_angle_site_symmetry_1
    _geom_angle_site_symmetry_3
    _geom_angle
    _geom_angle_publ_flag
    C7 N1 C8 . . 119.05(14) ?
    C3 O3 H1O3 . . 112.8 ?
    C1 O1 H1O1 . . 108.3 ?
    C18 O4 H1O4 . . 117.3 ?
    C14 N2 C13 . . 127.78(14) ?
    C14 N2 H1N2 . . 112.0 ?
    C13 N2 H1N2 . . 120.0 ?
    C9 C8 C13 . . 118.59(15) ?
    C9 C8 N1 . . 122.94(15) ?
    C13 C8 N1 . . 118.38(14) ?
    C5 C6 C1 . . 117.97(15) ?
    C5 C6 C7 . . 119.71(14) ?
    C1 C6 C7 . . 122.32(15) ?
    C14 C15 C16 . . 118.90(15) ?
    C14 C15 C20 . . 121.53(15) ?
    C16 C15 C20 . . 119.57(15) ?
    C12 C13 N2 . . 122.70(15) ?
    C12 C13 C8 . . 120.12(15) ?
    N2 C13 C8 . . 117.18(14) ?
    C17 C16 C15 . . 121.56(15) ?
    C17 C16 H16A . . 119.2 ?
    C15 C16 H16A . . 119.2 ?
    N1 C7 C6 . . 123.24(15) ?
    N1 C7 H7A . . 118.4 ?
    C6 C7 H7A . . 118.4 ?
    C10 C9 C8 . . 120.97(16) ?
    C10 C9 H9A . . 119.5 ?
    C8 C9 H9A . . 119.5 ?
    C18 C19 C20 . . 120.93(15) ?
    C18 C19 H19A . . 119.5 ?
    C20 C19 H19A . . 119.5 ?
    C4 C5 C6 . . 121.86(15) ?
    C4 C5 H5A . . 119.1 ?
    C6 C5 H5A . . 119.1 ?
    O1 C1 C2 . . 118.28(14) ?
    O1 C1 C6 . . 120.95(14) ?
    C2 C1 C6 . . 120.77(15) ?
    C16 C17 C18 . . 118.67(16) ?
    C16 C17 H17A . . 120.7 ?
    C18 C17 H17A . . 120.7 ?
    O4 C18 C19 . . 122.31(15) ?
    O4 C18 C17 . . 116.02(15) ?
    C19 C18 C17 . . 121.66(15) ?
    C1 C2 C3 . . 119.59(15) ?
    C1 C2 H2A . . 120.2 ?
    C3 C2 H2A . . 120.2 ?
    C11 C12 C13 . . 120.40(16) ?
    C11 C12 H12A . . 119.8 ?
    C13 C12 H12A . . 119.8 ?
    O2 C20 C19 . . 121.60(15) ?
    O2 C20 C15 . . 120.84(15) ?
    C19 C20 C15 . . 117.56(15) ?
    C5 C4 C3 . . 118.85(15) ?
    C5 C4 H4A . . 120.6 ?
    C3 C4 H4A . . 120.6 ?
    N2 C14 C15 . . 122.80(15) ?
    N2 C14 H14A . . 118.6 ?
    C15 C14 H14A . . 118.6 ?
    C9 C10 C11 . . 119.84(16) ?
    C9 C10 H10A . . 120.1 ?
    C11 C10 H10A . . 120.1 ?
    O3 C3 C2 . . 117.60(14) ?
    O3 C3 C4 . . 121.45(15) ?
    C2 C3 C4 . . 120.95(15) ?
    C12 C11 C10 . . 120.08(16) ?
    C12 C11 H11A . . 120.0 ?
    C10 C11 H11A . . 120.0 ?
    C22 C23 C24 . . 119.6(2) ?
    C22 C23 H23A . . 120.2 ?
    C24 C23 H23A . . 120.2 ?
    C26 C25 C24 . . 120.16(19) ?
    C26 C25 H25A . . 119.9 ?
    C24 C25 H25A . . 119.9 ?
    C25 C26 C21 . . 121.50(19) ?
    C25 C26 H26A . . 119.3 ?
    C21 C26 H26A . . 119.3 ?
    C21 C22 C23 . . 122.41(19) ?
    C21 C22 H22A . . 118.8 ?
    C23 C22 H22A . . 118.8 ?
    C22 C21 C26 . . 116.88(19) ?
    C22 C21 C27 . . 121.39(18) ?
    C26 C21 C27 . . 121.72(19) ?
    C25 C24 C23 . . 119.4(2) ?
    C25 C24 H24A . . 120.3 ?
    C23 C24 H24A . . 120.3 ?
    C21 C27 H27A . . 109.5 ?
    C21 C27 H27B . . 109.5 ?
    H27A C27 H27B . . 109.5 ?
    C21 C27 H27C . . 109.5 ?
    H27A C27 H27C . . 109.5 ?
    H27B C27 H27C . . 109.5 ?
loop_
    _geom_torsion_atom_site_label_1
    _geom_torsion_atom_site_label_2
    _geom_torsion_atom_site_label_3
    _geom_torsion_atom_site_label_4
    _geom_torsion_site_symmetry_1
    _geom_torsion_site_symmetry_2
    _geom_torsion_site_symmetry_3
    _geom_torsion_site_symmetry_4
    _geom_torsion
    _geom_torsion_publ_flag
    C7 N1 C8 C9 . . . . -43.9(2) ?
    C7 N1 C8 C13 . . . . 139.83(16) ?
    C14 N2 C13 C12 . . . . 14.2(3) ?
    C14 N2 C13 C8 . . . . -165.19(16) ?
    C9 C8 C13 C12 . . . . 0.2(2) ?
    N1 C8 C13 C12 . . . . 176.67(14) ?
    C9 C8 C13 N2 . . . . 179.64(14) ?
    N1 C8 C13 N2 . . . . -3.9(2) ?
    C14 C15 C16 C17 . . . . -179.13(15) ?
    C20 C15 C16 C17 . . . . 1.2(2) ?
    C8 N1 C7 C6 . . . . 175.76(15) ?
    C5 C6 C7 N1 . . . . 172.13(15) ?
    C1 C6 C7 N1 . . . . -6.8(3) ?
    C13 C8 C9 C10 . . . . -0.1(2) ?
    N1 C8 C9 C10 . . . . -176.39(15) ?
    C1 C6 C5 C4 . . . . -0.5(2) ?
    C7 C6 C5 C4 . . . . -179.50(15) ?
    C5 C6 C1 O1 . . . . -178.99(14) ?
    C7 C6 C1 O1 . . . . 0.0(2) ?
    C5 C6 C1 C2 . . . . 1.6(2) ?
    C7 C6 C1 C2 . . . . -179.48(15) ?
    C15 C16 C17 C18 . . . . 0.7(2) ?
    C20 C19 C18 O4 . . . . -179.47(15) ?
    C20 C19 C18 C17 . . . . -0.1(2) ?
    C16 C17 C18 O4 . . . . 178.10(14) ?
    C16 C17 C18 C19 . . . . -1.3(2) ?
    O1 C1 C2 C3 . . . . 178.99(15) ?
    C6 C1 C2 C3 . . . . -1.6(2) ?
    N2 C13 C12 C11 . . . . -179.57(15) ?
    C8 C13 C12 C11 . . . . -0.2(2) ?
    C18 C19 C20 O2 . . . . -178.20(15) ?
    C18 C19 C20 C15 . . . . 2.0(2) ?
    C14 C15 C20 O2 . . . . -2.0(2) ?
    C16 C15 C20 O2 . . . . 177.67(15) ?
    C14 C15 C20 C19 . . . . 177.82(15) ?
    C16 C15 C20 C19 . . . . -2.5(2) ?
    C6 C5 C4 C3 . . . . -0.5(2) ?
    C13 N2 C14 C15 . . . . 179.10(15) ?
    C16 C15 C14 N2 . . . . 178.73(15) ?
    C20 C15 C14 N2 . . . . -1.6(2) ?
    C8 C9 C10 C11 . . . . -0.1(3) ?
    C1 C2 C3 O3 . . . . -179.73(14) ?
    C1 C2 C3 C4 . . . . 0.5(2) ?
    C5 C4 C3 O3 . . . . -179.24(15) ?
    C5 C4 C3 C2 . . . . 0.5(2) ?
    C13 C12 C11 C10 . . . . 0.0(3) ?
    C9 C10 C11 C12 . . . . 0.1(3) ?
    C24 C25 C26 C21 . . . . 1.7(3) ?
    C24 C23 C22 C21 . . . . 0.1(3) ?
    C23 C22 C21 C26 . . . . 1.9(3) ?
    C23 C22 C21 C27 . . . . -179.43(19) ?
    C25 C26 C21 C22 . . . . -2.7(3) ?
    C25 C26 C21 C27 . . . . 178.57(19) ?
    C26 C25 C24 C23 . . . . 0.4(3) ?
    C22 C23 C24 C25 . . . . -1.2(3) ?
loop_
    _geom_hbond_atom_site_label_D
    _geom_hbond_atom_site_label_H
    _geom_hbond_atom_site_label_A
    _geom_hbond_site_symmetry_A
    _geom_hbond_distance_DH
    _geom_hbond_distance_HA
    _geom_hbond_distance_DA
    _geom_hbond_angle_DHA
    _geom_hbond_publ_flag
    O1 H1O1 N1 . 0.9400 1.8300 2.6568(17) 145.00 y
    O3 H1O3 O2 3_666 0.9600 1.6400 2.5919(18) 171.00 y
    O4 H1O4 O3 2_646 0.9000 1.8700 2.7403(16) 162.00 y
    N2 H1N2 O2 . 0.8800 1.8400 2.5954(18) 143.00 y
    N2 H1N2 N1 . 0.8800 2.3700 2.7245(19) 104.00 y
    C16 H16A O1 4_565 0.9500 2.5500 3.439(2) 157.00 y
    C17 H17A O4 3_656 0.9500 2.5100 3.381(2) 152.00 y
    C11 H11A Cg4 2_545 0.9500 2.9700 3.619(2) 126.00 y
