# Supplementary material for: (Z)-6-{2-[(E)-2,4-Dihydroxy­benzyl­ideneamino]phenyl­amino­methyl­ene}-3-hydroxy­cyclo­hexa-2,4-dienone toluene solvate
Source: Acta Crystallogr Sect E Struct Rep Online. 2008 Aug 20;64(Pt 9):o1790–1. doi: 10.1107/S1600536808026305 (PMC2960708; doi:10.1107/S1600536808026305)
Supplement: Supplementary file 2 [file e-64-o1790-Isup2.hkl]

# 
# h,k,l, Fc-squared, Fo-squared, sigma(Fo-squared) and status flag 
# 
data_I
_shelx_title ' a in P2(1)/c' 
_shelx_refln_list_code          4 
_shelx_F_calc_maximum      265.40 
_exptl_crystal_F_000       928.00 
_reflns_d_resolution_high  0.7073 
 
loop_ 
 _symmetry_equiv_pos_as_xyz 
 'x, y, z' 
 '-x, y+1/2, -z+1/2' 
 '-x, -y, -z' 
 'x, -y-1/2, z-1/2' 
 
_cell_length_a    11.9753 
_cell_length_b    18.8539 
_cell_length_c     9.9240 
_cell_angle_alpha  90.000 
_cell_angle_beta  108.819 
_cell_angle_gamma  90.000 
 
_shelx_F_squared_multiplier     1.000 
 
loop_ 
 _refln_index_h 
 _refln_index_k 
 _refln_index_l 
 _refln_F_squared_calc 
 _refln_F_squared_meas 
 _refln_F_squared_sigma 
 _refln_observed_status 
   2   0   0     4535.06     4090.77     71.38 o 
   3   0   0      816.21      844.28     18.22 o 
   4   0   0     2738.96     2641.73     40.23 o 
   5   0   0      322.69      348.36      9.07 o 
   6   0   0     1137.19     1035.64     21.90 o 
   7   0   0       69.23       48.39      6.96 o 
   8   0   0      264.68      297.91     11.51 o 
   9   0   0       74.17       76.29      7.98 o 
  10   0   0      688.91      742.46     23.44 o 
  11   0   0     1103.41     1256.59     38.98 o 
  12   0   0      651.63      692.26     50.79 o 
  13   0   0       59.89      106.07     25.29 o 
  14   0   0      487.36      438.80     45.74 o 
  15   0   0      533.95      537.35     54.05 o 
  16   0   0       62.00       86.85     31.86 o 
   2   1   0      222.86      333.37      5.49 o 
   3   1   0       17.57        8.00      2.02 o 
   4   1   0       14.10        2.31      1.62 o 
   5   1   0      307.89      358.34      6.91 o 
   6   1   0        0.05        1.13      1.96 o 
   7   1   0      101.91      118.09      4.95 o 
   8   1   0       12.73       14.10      2.88 o 
   9   1   0      556.65      613.04     14.05 o 
  10   1   0       38.07       38.39      5.02 o 
  11   1   0       91.43      106.34      9.36 o 
  12   1   0       57.65       65.44     18.68 o 
  13   1   0      480.34      483.56     59.97 o 
  14   1   0      589.34      690.00     39.74 o 
  15   1   0       77.09       96.60     33.67 o 
   0   2   0       95.35       44.50      2.96 o 
   1   2   0     1639.89     1671.46     19.39 o 
   2   2   0     2495.80     2174.11     24.98 o 
   3   2   0       41.00       33.00      2.02 o 
   4   2   0        1.77       -0.30      1.57 o 
   5   2   0       63.04       59.70      3.03 o 
   6   2   0      972.15      983.67     16.11 o 
   7   2   0      450.06      422.31      9.64 o 
   8   2   0      971.92      935.03     15.86 o 
   9   2   0       47.91       53.75      5.01 o 
  10   2   0      431.76      447.86     12.22 o 
  11   2   0       31.62       43.25      6.72 o 
  12   2   0        3.31       -8.05      8.05 o 
  13   2   0      245.64      203.57     22.50 o 
  14   2   0        1.31        7.01     13.59 o 
  15   2   0       40.24       36.68     33.71 o 
   1   3   0      161.80      221.48      3.62 o 
   2   3   0       54.46       25.72      2.09 o 
   3   3   0     5509.81     5272.10     61.75 o 
   4   3   0       16.26       41.79      2.71 o 
   5   3   0      430.29      442.11      7.93 o 
   6   3   0      184.81      195.84      5.82 o 
   7   3   0      530.19      554.14     10.85 o 
   8   3   0      153.47      142.82      5.95 o 
   9   3   0        0.09        0.97      2.94 o 
  10   3   0       78.27       62.08      6.06 o 
  11   3   0       68.09       92.61      8.42 o 
  12   3   0       24.91        9.08      8.28 o 
  13   3   0        9.53        7.94     11.56 o 
  14   3   0       98.40       94.58     22.40 o 
  15   3   0       45.71       49.49     24.93 o 
   0   4   0     3524.70     4058.88     71.07 o 
   1   4   0      200.56      162.22      3.25 o 
   2   4   0    23221.00    22553.87    219.49 o 
   3   4   0    14555.99    13922.84    143.04 o 
   4   4   0       41.00       43.93      2.93 o 
   5   4   0        0.71        2.89      1.70 o 
   6   4   0       78.77       86.31      4.19 o 
   7   4   0      193.98      209.25      7.70 o 
   8   4   0     1156.48     1209.79     20.13 o 
   9   4   0       35.63       40.55      5.49 o 
  10   4   0       43.93       52.12      5.81 o 
  11   4   0        7.42        6.10      4.86 o 
  12   4   0       18.71       14.78      7.38 o 
  13   4   0      133.73      122.81     19.22 o 
  14   4   0      137.12      174.71     33.53 o 
  15   4   0        6.90        8.74     22.47 o 
   1   5   0     4390.02     4419.37     46.82 o 
   2   5   0     8898.05     8680.54     86.29 o 
   3   5   0     3414.27     3242.83     34.42 o 
   4   5   0     2986.41     2919.78     31.93 o 
   5   5   0      832.76      875.60     13.55 o 
   6   5   0     1666.49     1758.22     23.77 o 
   7   5   0     1087.03     1171.46     18.10 o 
   8   5   0      148.60      131.59      5.99 o 
   9   5   0      866.50      954.95     20.71 o 
  10   5   0      370.53      397.14     13.20 o 
  11   5   0      157.16      162.77     11.16 o 
  12   5   0       10.92        3.58      6.65 o 
  13   5   0       18.37       16.07      9.53 o 
  14   5   0        0.09      -13.66     15.68 o 
  15   5   0        5.05       -8.31     20.66 o 
   0   6   0     4227.69     4039.18     63.96 o 
   1   6   0      437.42      393.77      6.11 o 
   2   6   0     6949.02     7012.34     67.81 o 
   3   6   0        7.53       10.03      1.82 o 
   4   6   0      861.28      915.29     11.40 o 
   5   6   0      218.12      288.69      6.51 o 
   6   6   0      509.75      529.54     11.07 o 
   7   6   0      154.54      164.49      6.52 o 
   8   6   0      347.08      422.42     10.15 o 
   9   6   0      197.94      208.01      9.56 o 
  10   6   0      115.47      108.19      8.43 o 
  11   6   0      292.98      296.90     15.92 o 
  12   6   0       31.53       28.71      8.16 o 
  13   6   0       21.58        5.47     14.85 o 
  14   6   0       26.03       36.13     22.25 o 
  15   6   0       13.73       21.10     24.35 o 
   1   7   0        7.03       10.84      1.62 o 
   2   7   0      236.18      275.33      4.89 o 
   3   7   0      200.21      175.43      4.15 o 
   4   7   0      526.39      539.09      8.34 o 
   5   7   0      875.68      933.64     12.65 o 
   6   7   0      263.42      211.04      6.73 o 
   7   7   0      250.94      228.75      7.80 o 
   8   7   0       47.91       49.98      5.64 o 
   9   7   0      362.30      348.82     12.08 o 
  10   7   0       20.00       19.56      5.57 o 
  11   7   0      136.97      127.66     11.70 o 
  12   7   0       17.73       19.53      8.42 o 
  13   7   0        2.04        3.59     10.51 o 
  14   7   0       16.58       23.34     21.68 o 
  15   7   0       10.24      -18.06     18.35 o 
   0   8   0     4661.44     4630.79     74.08 o 
   1   8   0      812.78      775.92     10.55 o 
   2   8   0      428.29      489.18      7.77 o 
   3   8   0      742.36      749.03     10.33 o 
   4   8   0       20.43       17.79      2.29 o 
   5   8   0     2401.09     2493.61     27.68 o 
   6   8   0      719.78      765.58     12.57 o 
   7   8   0     1719.31     1804.51     24.16 o 
   8   8   0       33.43       52.65      5.53 o 
   9   8   0      283.40      250.57     14.00 o 
  10   8   0       67.66       55.88      8.44 o 
  11   8   0      151.68      156.46     17.42 o 
  12   8   0      174.60      160.51     15.82 o 
  13   8   0       16.96       22.61     13.73 o 
  14   8   0       88.33       65.04     17.28 o 
  15   8   0        0.20       -2.38     22.04 o 
   1   9   0     2898.48     3293.20     35.49 o 
   2   9   0        0.38       -0.66      1.60 o 
   3   9   0       91.88       92.43      3.38 o 
   4   9   0       41.90       66.94      3.32 o 
   5   9   0     2704.53     2834.91     32.63 o 
   6   9   0      343.10      302.98      7.26 o 
   7   9   0      326.14      345.74     10.76 o 
   8   9   0       70.60       80.98      6.83 o 
   9   9   0       19.12       11.84      4.87 o 
  10   9   0       87.32       75.56     16.53 o 
  11   9   0      223.85      164.09     26.66 o 
  12   9   0        0.01        0.47      9.74 o 
  13   9   0        1.84        9.17     11.37 o 
  14   9   0       36.19       39.58     18.82 o 
  15   9   0       27.34       18.06     23.05 o 
   0  10   0     6957.34     8026.17    125.98 o 
   1  10   0       50.31       48.77      3.04 o 
   2  10   0       58.34       47.27      3.06 o 
   3  10   0      968.56     1138.47     15.98 o 
   4  10   0        7.05        4.61      2.02 o 
   5  10   0      783.89      808.69     12.15 o 
   6  10   0       29.11       28.69      3.46 o 
   7  10   0     2053.40     2060.79     34.89 o 
   8  10   0     1515.41     1466.97     27.78 o 
   9  10   0      123.21      134.19     11.17 o 
  10  10   0      510.85      579.32     40.65 o 
  11  10   0        2.58        0.07     12.28 o 
  12  10   0      156.06      185.09     22.04 o 
  13  10   0        0.05       17.38     12.80 o 
  14  10   0      191.00      177.61     24.38 o 
   1  11   0      549.54      625.42      9.92 o 
   2  11   0        3.60       -1.78      1.86 o 
   3  11   0      114.44      112.45      4.56 o 
   4  11   0        3.55        0.71      1.98 o 
   5  11   0       34.54       28.57      3.02 o 
   6  11   0      688.58      692.79     13.25 o 
   7  11   0      946.13      987.86     20.81 o 
   8  11   0        0.33        2.06      6.35 o 
   9  11   0      256.56      277.29     16.76 o 
  10  11   0      312.51      293.49     32.95 o 
  11  11   0        0.86       12.36     13.15 o 
  12  11   0       21.84       -7.01     12.93 o 
  13  11   0       98.97      126.61     25.94 o 
  14  11   0       32.68       37.19     16.89 o 
   0  12   0      606.22      617.93     15.66 o 
   1  12   0       39.58       36.52      3.10 o 
   2  12   0      668.96      672.75     12.13 o 
   3  12   0        2.60        5.38      2.54 o 
   4  12   0       68.00       70.98      4.96 o 
   5  12   0      169.49      157.92      5.73 o 
   6  12   0      367.60      372.96     10.44 o 
   7  12   0      172.15      146.35      8.99 o 
   8  12   0       57.08       80.65     10.29 o 
   9  12   0       54.95       44.16     14.20 o 
  10  12   0        2.07       13.73     11.20 o 
  11  12   0      177.67      141.98     27.89 o 
  12  12   0        2.01       -7.66     13.73 o 
  13  12   0       11.57        1.54     12.50 o 
  14  12   0       33.87       46.53     17.40 o 
   1  13   0      378.56      409.11      8.18 o 
   2  13   0       28.13       28.53      3.38 o 
   3  13   0       79.75       68.60      5.65 o 
   4  13   0       46.96       39.35      3.96 o 
   5  13   0      701.50      756.23     16.38 o 
   6  13   0     1086.33     1217.49     26.40 o 
   7  13   0     3141.50     2971.42     73.84 o 
   8  13   0      177.57      171.94     18.75 o 
   9  13   0        1.97       -3.72      7.92 o 
  10  13   0      404.12      395.66     40.17 o 
  11  13   0       10.83       16.40     15.61 o 
  12  13   0        0.31       11.34     16.98 o 
  13  13   0       45.03       12.05     13.47 o 
   0  14   0      690.72      750.96     26.52 o 
   1  14   0       62.83       63.80      4.12 o 
   2  14   0       56.39       77.68      5.58 o 
   3  14   0        1.60        2.28      3.63 o 
   4  14   0       15.53       13.07      4.01 o 
   5  14   0      183.46      192.03     11.36 o 
   6  14   0     2078.87     2243.58     52.20 o 
   7  14   0      464.31      401.33     21.70 o 
   8  14   0      588.44      608.12     69.44 o 
   9  14   0     1044.30     1032.07     63.87 o 
  10  14   0       56.97       19.94     15.90 o 
  11  14   0       78.44       71.46     22.47 o 
  12  14   0       33.51       38.73     19.80 o 
  13  14   0       12.55       19.59     14.47 o 
   1  15   0        5.94       11.14      3.49 o 
   2  15   0      307.24      311.31     10.47 o 
   3  15   0        1.90        1.59      4.15 o 
   4  15   0      571.60      560.37     17.87 o 
   5  15   0       46.16       38.37      7.08 o 
   6  15   0     1036.99     1054.46     43.04 o 
   7  15   0     1290.64     1341.53     98.23 o 
   8  15   0      218.18      242.94     22.54 o 
   9  15   0      831.35      821.02     56.36 o 
  10  15   0       50.43       43.06     19.07 o 
  11  15   0       45.67       62.72     21.82 o 
  12  15   0       95.91       75.22     24.78 o 
  13  15   0        8.58        8.35     13.85 o 
   0  16   0        0.46       -1.59      4.18 o 
   1  16   0        0.05        1.29      4.32 o 
   2  16   0      292.96      269.01     22.80 o 
   3  16   0      159.86      158.15     12.26 o 
   4  16   0      238.30      210.11     12.50 o 
   5  16   0       14.24        7.08     10.01 o 
   6  16   0      213.10      232.53     27.46 o 
   7  16   0       15.98       16.33      9.88 o 
   8  16   0      460.68      411.22     29.28 o 
   9  16   0      389.09      396.09     41.40 o 
  10  16   0        1.52       -0.72     12.43 o 
  11  16   0        0.04        1.23     15.53 o 
  12  16   0        1.50       -8.09     14.31 o 
   1  17   0       90.41       68.12     11.20 o 
   2  17   0      282.56      288.88     18.24 o 
   3  17   0       91.05       74.35      9.88 o 
   4  17   0      191.98      147.47     12.66 o 
   5  17   0      533.02      539.75     29.60 o 
   6  17   0       29.54       11.46      9.94 o 
   7  17   0        5.72       13.16      9.34 o 
   8  17   0       15.07       26.88     15.17 o 
   9  17   0      536.38      537.57     48.92 o 
  10  17   0      429.02      354.77     42.63 o 
  11  17   0       34.20       63.37     23.12 o 
  12  17   0      168.68      146.31     33.96 o 
   0  18   0      578.36      428.61     34.18 o 
   1  18   0      155.16      157.07     15.50 o 
   2  18   0      270.22      263.03     19.25 o 
   3  18   0      256.12      293.26     36.49 o 
   4  18   0       16.46       18.76      8.54 o 
   5  18   0        7.92       11.62      9.41 o 
   6  18   0        6.60       10.92      8.84 o 
   7  18   0      151.75      138.58     19.78 o 
   8  18   0      510.53      599.13     49.93 o 
   9  18   0      322.73      351.44     41.55 o 
  10  18   0        3.10        7.59     15.97 o 
  11  18   0        2.85        1.01     16.11 o 
   1  19   0       28.64        3.08      7.53 o 
   2  19   0        0.42       14.38      7.81 o 
   3  19   0      174.95      146.71     17.12 o 
   4  19   0       25.37       47.83     15.53 o 
   5  19   0        4.84        3.61     10.98 o 
   6  19   0       76.73       51.59     18.14 o 
   7  19   0       23.82      -10.26     10.26 o 
   8  19   0        4.66        7.95     14.38 o 
   9  19   0       14.98       17.20     15.32 o 
  10  19   0       31.40       22.11     18.42 o 
  11  19   0       68.08       41.04     24.93 o 
   0  20   0     1420.97     1285.25     68.14 o 
   1  20   0       20.93       21.77      9.39 o 
   2  20   0        2.14        2.81      7.21 o 
   3  20   0       94.34       93.07     18.28 o 
   4  20   0       26.03        3.97     11.71 o 
   5  20   0       25.86       26.30     14.60 o 
   6  20   0      108.12       96.31     23.19 o 
   7  20   0      110.57      122.40     26.88 o 
   8  20   0        0.11        1.45     13.51 o 
   9  20   0      240.01      300.29     41.98 o 
  10  20   0        3.81       -4.62     16.04 o 
   1  21   0        1.51       10.68      7.79 o 
   2  21   0       80.43       69.84     13.10 o 
   3  21   0        0.10       -2.91      7.59 o 
   4  21   0       20.41       30.92     15.82 o 
   5  21   0       11.88       11.85     14.23 o 
   6  21   0       37.16       41.18     18.86 o 
   7  21   0      123.00      105.35     26.52 o 
   8  21   0       91.33      123.48     30.06 o 
   9  21   0        2.69      -11.42     12.36 o 
   0  22   0       21.56       34.68     15.32 o 
   1  22   0        0.29        9.76      8.89 o 
   2  22   0        0.60       12.53      8.74 o 
   3  22   0       60.48       49.49     18.28 o 
   4  22   0        0.01       -4.91     13.22 o 
   5  22   0        4.12       15.61     13.87 o 
   6  22   0       10.26       21.68     16.11 o 
   7  22   0        5.77       17.41     16.91 o 
   8  22   0      206.19      228.10     40.46 o 
   9  22   0        0.60        6.29     16.98 o 
   1  23   0        0.07       -2.60      8.27 o 
   2  23   0       29.18       10.66     10.27 o 
   3  23   0        1.58      -10.91     10.91 o 
   4  23   0       17.34       23.12     15.61 o 
   5  23   0        0.35       -1.08     14.45 o 
   6  23   0       13.21       16.18     17.99 o 
   7  23   0      590.94      691.54     62.21 o 
   8  23   0        0.18        8.31     19.15 o 
   0  24   0        0.05        1.16     13.22 o 
   1  24   0        2.13       14.61     10.46 o 
   2  24   0       46.06       46.75     20.23 o 
   3  24   0       31.28       18.79     16.26 o 
   4  24   0        3.52      -11.34     12.43 o 
   5  24   0       32.30       24.93     20.81 o 
   6  24   0      119.55      112.35     29.91 o 
   1  25   0      165.47      228.30     23.58 o 
   2  25   0        7.81       53.47     21.24 o 
   3  25   0       43.98       64.09     22.90 o 
   4  25   0       18.88       23.27     17.92 o 
   0  26   0       25.01       25.43     18.42 o 
   1  26   0      143.35      207.08     35.40 o 
   2  26   0       49.14      106.79     28.97 o 
   3  26   0        1.84      -15.10     15.10 o 
 -16   1   1       28.87       56.10     19.88 o 
 -15   1   1       35.95       66.21     20.63 o 
 -14   1   1       40.54       35.01     15.53 o 
 -13   1   1       23.86       29.78     12.49 o 
 -12   1   1        2.02        4.00      6.50 o 
 -11   1   1       65.00       57.32      7.72 o 
 -10   1   1      125.42      123.88      7.70 o 
  -9   1   1      124.73      116.98      6.20 o 
  -8   1   1        0.06        3.05      2.31 o 
  -7   1   1      816.30      932.63     14.71 o 
  -6   1   1        1.05        4.89      1.92 o 
  -5   1   1     1920.95     1892.59     22.70 o 
  -4   1   1     4772.36     4865.10     54.73 o 
  -3   1   1      768.90      744.18     10.23 o 
  -2   1   1      647.14      572.72      7.39 o 
  -1   1   1     4682.53     4782.08     52.14 o 
   0   1   1      594.43      555.89     48.87 o 
   1   1   1      768.44      809.93     11.39 o 
   2   1   1     2338.51     2510.50     32.45 o 
   3   1   1       39.29       30.59      2.23 o 
   4   1   1        0.54       -1.46      1.46 o 
   5   1   1      128.56       96.88      5.13 o 
   6   1   1       17.30       11.39      2.50 o 
   7   1   1       89.14       82.47      5.83 o 
   8   1   1      300.77      307.08      9.21 o 
   9   1   1      130.42      151.50      7.73 o 
  10   1   1       16.18        8.91      4.16 o 
  11   1   1      260.78      304.00     13.10 o 
  12   1   1       31.81       39.11     10.05 o 
  13   1   1     1780.98     2006.13     72.83 o 
  14   1   1      250.75      247.83     25.87 o 
  15   1   1      163.76      127.74     33.16 o 
 -16   2   1      247.09      304.94     32.70 o 
 -15   2   1      196.46      178.68     25.57 o 
 -14   2   1      189.76      231.05     25.47 o 
 -13   2   1        4.01       -0.08     10.06 o 
 -12   2   1       57.06       44.78     11.17 o 
 -11   2   1      195.68      218.28     13.14 o 
 -10   2   1       70.29       54.87      6.91 o 
  -9   2   1        2.02       -1.24      2.54 o 
  -8   2   1      121.70      122.16      5.07 o 
  -7   2   1      220.59      229.99      6.14 o 
  -6   2   1      544.55      526.53      9.21 o 
  -5   2   1     1536.82     1485.99     17.86 o 
  -4   2   1      214.08      272.23      6.32 o 
  -3   2   1    70439.47    67121.64    683.27 o 
  -2   2   1      431.88      351.14      5.16 o 
  -1   2   1     3065.99     2804.99     33.05 o 
   0   2   1      631.67      662.08      7.59 o 
   1   2   1     2478.66     2667.65     31.71 o 
   2   2   1     3658.61     3579.68     42.68 o 
   3   2   1       83.12       71.85      3.75 o 
   4   2   1      294.35      342.46      6.61 o 
   5   2   1       68.36       80.05      4.01 o 
   6   2   1      224.39      189.72      6.24 o 
   7   2   1      502.96      588.04     12.26 o 
   8   2   1       91.07       91.17      5.67 o 
   9   2   1       15.19        7.05      3.57 o 
  10   2   1       19.63       29.08      5.01 o 
  11   2   1       85.20       82.42      8.98 o 
  12   2   1     1099.17     1135.97     38.65 o 
  13   2   1       53.45       68.89     17.45 o 
  14   2   1       47.69       23.63     21.68 o 
  15   2   1      130.64      128.25     33.96 o 
 -16   3   1       18.63       13.22     24.13 o 
 -15   3   1       29.85       15.30     14.57 o 
 -14   3   1      109.01       99.96     19.92 o 
 -13   3   1       46.35       32.92     20.92 o 
 -12   3   1       99.55      100.76     17.87 o 
 -11   3   1       18.67       16.06      5.14 o 
 -10   3   1       50.39       44.50      5.93 o 
  -9   3   1      227.24      216.28      8.69 o 
  -8   3   1        0.62        0.72      2.24 o 
  -7   3   1      739.10      811.40     12.89 o 
  -6   3   1       99.84       96.02      3.97 o 
  -5   3   1      309.10      285.60      7.18 o 
  -4   3   1     5284.95     5656.09     60.15 o 
  -3   3   1    15285.79    15072.46    161.54 o 
  -2   3   1      657.95      652.97      9.56 o 
  -1   3   1     7835.72     7564.73     86.24 o 
   0   3   1     7447.81     7027.87     80.36 o 
   1   3   1    22961.67    22385.49    227.50 o 
   2   3   1     1487.62     1358.04     16.17 o 
   3   3   1     3200.83     3206.17     33.93 o 
   4   3   1     1565.00     1656.86     19.60 o 
   5   3   1      117.18      133.03      4.72 o 
   6   3   1     1539.26     1701.76     24.65 o 
   7   3   1        0.22        2.28      2.52 o 
   8   3   1        5.75        9.82      3.12 o 
   9   3   1       20.42       17.12      4.10 o 
  10   3   1      488.39      535.93     14.33 o 
  11   3   1       17.13       29.35      7.91 o 
  12   3   1      579.94      674.95     28.81 o 
  13   3   1      113.38      108.16     18.98 o 
  14   3   1        0.48       11.56     18.50 o 
  15   3   1       11.50       -2.75     20.66 o 
 -16   4   1       32.03       -1.73     21.17 o 
 -15   4   1       90.88       89.42     20.34 o 
 -14   4   1        0.20       -6.44     11.63 o 
 -13   4   1        0.91       -1.58     10.40 o 
 -12   4   1       87.42      102.44     10.88 o 
 -11   4   1        6.75        3.59      4.61 o 
 -10   4   1        8.85       11.87      4.62 o 
  -9   4   1        3.20       -2.07      2.97 o 
  -8   4   1      275.03      261.27      7.59 o 
  -7   4   1     2950.19     2933.02     36.49 o 
  -6   4   1        0.12       -1.58      1.58 o 
  -5   4   1        0.01       -0.12      1.61 o 
  -4   4   1     1166.25     1102.73     13.74 o 
  -3   4   1     5240.60     4982.50     50.67 o 
  -2   4   1     3171.32     3066.63     33.17 o 
  -1   4   1       81.38       67.17      4.07 o 
   0   4   1      355.19      333.21      5.86 o 
   1   4   1    10616.27    10069.82    108.61 o 
   2   4   1        1.41        2.39      1.24 o 
   3   4   1      777.66      744.45     10.17 o 
   4   4   1     2002.06     1990.32     22.98 o 
   5   4   1       51.09       49.88      3.35 o 
   6   4   1       63.18       65.00      4.55 o 
   7   4   1      400.13      440.58     10.37 o 
   8   4   1        0.24        2.61      2.82 o 
   9   4   1        2.09        0.90      3.42 o 
  10   4   1      611.83      642.68     18.56 o 
  11   4   1      261.56      301.41     16.23 o 
  12   4   1       23.95       14.50      9.43 o 
  13   4   1     1200.38     1315.76     98.45 o 
  14   4   1       33.91       57.15     25.00 o 
  15   4   1       26.05       10.12     23.34 o 
 -16   5   1      122.77      124.57     34.25 o 
 -15   5   1       38.50       36.13     23.12 o 
 -14   5   1        9.26       -6.59     11.47 o 
 -13   5   1        0.73        5.09     11.85 o 
 -12   5   1      104.54       94.04     12.79 o 
 -11   5   1       31.51       29.81      7.35 o 
 -10   5   1       39.19       43.60      7.31 o 
  -9   5   1       75.37       85.43      6.93 o 
  -8   5   1       80.10       91.73      5.58 o 
  -7   5   1        2.71       -0.01      2.24 o 
  -6   5   1     1128.15     1175.62     17.34 o 
  -5   5   1      377.03      459.24      8.25 o 
  -4   5   1     3701.68     4087.74     42.94 o 
  -3   5   1      289.23      327.98      5.67 o 
  -2   5   1     1433.71     1466.72     17.38 o 
  -1   5   1      125.01      148.43      3.00 o 
   0   5   1      508.41      399.68      6.35 o 
   1   5   1      172.71      237.79      4.44 o 
   2   5   1        2.98       11.70      1.58 o 
   3   5   1       18.04       14.08      1.76 o 
   4   5   1      165.93      220.01      5.20 o 
   5   5   1     1524.06     1555.08     21.35 o 
   6   5   1       12.79       16.86      3.60 o 
   7   5   1        5.78        6.11      2.72 o 
   8   5   1       94.76       97.49      5.61 o 
   9   5   1       87.25       93.99      7.10 o 
  10   5   1      492.47      465.89     15.64 o 
  11   5   1      581.53      571.03     21.81 o 
  12   5   1      194.65      173.80     30.20 o 
  13   5   1       12.40       14.35     12.81 o 
  14   5   1      283.13      221.82     37.72 o 
  15   5   1      105.34       83.81     31.50 o 
 -15   6   1       26.43       12.28     20.88 o 
 -14   6   1        9.36       11.78     18.14 o 
 -13   6   1        4.00       13.28      9.06 o 
 -12   6   1        4.65        5.33      6.38 o 
 -11   6   1      198.58      209.60     13.07 o 
 -10   6   1      916.62      937.37     22.53 o 
  -9   6   1      172.01      184.69      8.92 o 
  -8   6   1     1084.39     1071.19     19.35 o 
  -7   6   1       26.94       25.66      3.41 o 
  -6   6   1     1595.45     1676.27     23.02 o 
  -5   6   1      806.22      881.00     13.06 o 
  -4   6   1       77.07       44.86      2.58 o 
  -3   6   1     1021.06     1135.61     14.04 o 
  -2   6   1     2951.00     2836.39     30.21 o 
  -1   6   1       32.00       53.87      2.31 o 
   0   6   1       44.05       14.12      2.26 o 
   1   6   1      894.98      956.19     12.46 o 
   2   6   1      672.36      704.75      8.97 o 
   3   6   1     4151.38     3981.57     40.33 o 
   4   6   1     1619.89     1624.45     21.64 o 
   5   6   1      669.05      633.71     14.84 o 
   6   6   1      445.61      448.28     11.14 o 
   7   6   1      127.18      149.22      6.13 o 
   8   6   1       66.67       43.17      5.44 o 
   9   6   1      909.02      926.12     20.82 o 
  10   6   1      234.87      238.50     11.84 o 
  11   6   1      132.70      126.38     22.83 o 
  12   6   1       20.51       21.36     11.85 o 
  13   6   1      435.40      491.06     34.09 o 
  14   6   1      200.81      244.22     39.45 o 
  15   6   1      134.71      145.16     35.91 o 
 -15   7   1       45.53       24.71     22.98 o 
 -14   7   1      108.81      123.70     30.49 o 
 -13   7   1        3.80        8.64      8.82 o 
 -12   7   1       18.00       17.60      7.40 o 
 -11   7   1       27.75       20.88      5.59 o 
 -10   7   1        1.19        7.70      4.61 o 
  -9   7   1      343.13      312.08     11.75 o 
  -8   7   1        0.01        2.98      3.25 o 
  -7   7   1      310.01      315.69      8.83 o 
  -6   7   1     1960.68     2037.76     25.94 o 
  -5   7   1     1719.75     1658.32     21.40 o 
  -4   7   1     3116.21     3260.20     37.11 o 
  -3   7   1       11.92       17.06      1.79 o 
  -2   7   1     4568.69     4814.50     49.48 o 
  -1   7   1      772.84      670.52      9.15 o 
   0   7   1     3394.02     3345.46     38.51 o 
   1   7   1      840.42      880.90     11.52 o 
   2   7   1       34.09       21.05      2.05 o 
   3   7   1      276.78      335.72      5.72 o 
   4   7   1     6121.69     6263.18     64.71 o 
   5   7   1      126.44      130.94      5.45 o 
   6   7   1     1279.25     1383.35     20.56 o 
   7   7   1        0.04        2.36      2.69 o 
   8   7   1       51.93       62.42      5.22 o 
   9   7   1      712.06      789.08     20.41 o 
  10   7   1      411.15      456.66     19.63 o 
  11   7   1        1.51        2.86      8.58 o 
  12   7   1        4.45        6.33     10.52 o 
  13   7   1      324.29      362.21     30.03 o 
  14   7   1       69.32       63.85     17.80 o 
  15   7   1       59.33       91.55     30.49 o 
 -15   8   1        3.63       -1.23     18.21 o 
 -14   8   1       36.11       13.15     18.28 o 
 -13   8   1       25.89       20.09     11.23 o 
 -12   8   1       10.28       13.74     10.94 o 
 -11   8   1      246.10      242.89     14.81 o 
 -10   8   1      184.94      180.89     11.72 o 
  -9   8   1      610.24      668.71     17.95 o 
  -8   8   1      538.88      575.63     16.29 o 
  -7   8   1        1.05        1.17      2.65 o 
  -6   8   1      625.54      621.15     11.20 o 
  -5   8   1     3297.51     3283.54     38.30 o 
  -4   8   1      873.73      894.24     13.15 o 
  -3   8   1     1824.61     1918.08     20.38 o 
  -2   8   1     1071.35     1089.54     13.68 o 
  -1   8   1      230.28      213.93      5.08 o 
   0   8   1      233.95      272.16      5.74 o 
   1   8   1        0.77        1.24      1.46 o 
   2   8   1      288.18      325.09      6.35 o 
   3   8   1     1635.90     1693.46     18.25 o 
   4   8   1     2674.12     2662.24     29.17 o 
   5   8   1      276.58      270.63      9.40 o 
   6   8   1      691.24      656.68     13.24 o 
   7   8   1     1181.66     1205.06     20.63 o 
   8   8   1      967.98     1028.77     20.54 o 
   9   8   1       14.69        4.83      5.31 o 
  10   8   1      250.27      242.85     15.29 o 
  11   8   1        0.48       -3.37      8.34 o 
  12   8   1      150.56      145.30     28.25 o 
  13   8   1       27.54       24.78     13.69 o 
  14   8   1       78.83       54.81     17.45 o 
 -15   9   1       80.34       82.30     28.68 o 
 -14   9   1       12.42        0.32     11.63 o 
 -13   9   1       30.56       21.30     11.73 o 
 -12   9   1      374.35      384.45     28.34 o 
 -11   9   1      181.25      199.11     16.29 o 
 -10   9   1      204.91      223.75     17.28 o 
  -9   9   1        0.51        4.26      4.66 o 
  -8   9   1       66.76       57.78      5.63 o 
  -7   9   1        1.62        0.46      2.95 o 
  -6   9   1      248.52      289.36      7.12 o 
  -5   9   1      743.44      714.18     11.13 o 
  -4   9   1      183.62      203.60      6.19 o 
  -3   9   1       96.49       67.85      3.01 o 
  -2   9   1      648.01      769.69     10.79 o 
  -1   9   1      234.59      302.17      5.64 o 
   0   9   1      259.91      268.27      5.97 o 
   1   9   1      488.55      472.10      7.92 o 
   2   9   1      306.64      253.28      6.05 o 
   3   9   1      225.54      267.14      5.42 o 
   4   9   1       31.61       16.58      2.24 o 
   5   9   1       28.45       28.40      3.25 o 
   6   9   1      127.72       88.00      4.75 o 
   7   9   1        0.87        3.25      2.78 o 
   8   9   1      464.99      436.08     16.80 o 
   9   9   1       16.23       17.35      6.09 o 
  10   9   1        0.37       -6.92      6.92 o 
  11   9   1        0.11        8.55      9.76 o 
  12   9   1       66.46       45.52     18.35 o 
  13   9   1       62.16       30.51     16.98 o 
  14   9   1       12.56        8.94     26.59 o 
 -15  10   1       10.44       17.05     22.69 o 
 -14  10   1        3.96       18.32     12.84 o 
 -13  10   1       29.94       29.28     13.17 o 
 -12  10   1      121.39      144.50     19.77 o 
 -11  10   1      268.91      242.16     22.08 o 
 -10  10   1      418.66      452.93     19.68 o 
  -9  10   1      614.52      675.73     22.81 o 
  -8  10   1      527.48      476.93     14.47 o 
  -7  10   1      384.69      368.82     11.05 o 
  -6  10   1       94.97       93.68      4.72 o 
  -5  10   1       24.85       30.80      2.70 o 
  -4  10   1       31.44       28.39      2.40 o 
  -3  10   1      694.93      666.01     10.63 o 
  -2  10   1       30.87       57.21      2.93 o 
  -1  10   1      271.29      291.96      5.79 o 
   0  10   1      611.73      719.08     11.58 o 
   1  10   1        5.60        2.37      1.77 o 
   2  10   1       93.69       70.76      3.71 o 
   3  10   1        6.21        7.16      2.32 o 
   4  10   1      663.32      639.13     10.76 o 
   5  10   1        4.30        4.28      2.31 o 
   6  10   1        2.49        3.81      2.62 o 
   7  10   1      350.40      322.77     10.83 o 
   8  10   1      913.56      812.67     23.15 o 
   9  10   1      476.52      462.91     42.97 o 
  10  10   1       39.71       19.65     23.30 o 
  11  10   1      214.21      206.77     20.97 o 
  12  10   1       29.05       21.89     16.76 o 
  13  10   1        3.03        0.16     11.59 o 
  14  10   1       28.44        2.00     39.34 o 
 -14  11   1        2.61        4.27     12.68 o 
 -13  11   1        0.12       -7.28     10.91 o 
 -12  11   1       23.69        1.09      9.88 o 
 -11  11   1       32.70       73.77     20.09 o 
 -10  11   1     1034.66     1032.25     49.67 o 
  -9  11   1       37.67       44.32      8.07 o 
  -8  11   1     2605.15     2697.85     51.49 o 
  -7  11   1      204.27      161.87      7.52 o 
  -6  11   1      114.20      142.63      8.33 o 
  -5  11   1        0.25        0.63      1.98 o 
  -4  11   1      232.23      198.25      5.46 o 
  -3  11   1       10.00       12.42      2.21 o 
  -2  11   1       30.58       20.26      2.61 o 
  -1  11   1        4.57        4.37      1.80 o 
   0  11   1     1593.54     1685.12     21.56 o 
   1  11   1      432.95      391.08      7.60 o 
   2  11   1        2.39        1.83      2.04 o 
   3  11   1     2028.22     2005.85     27.15 o 
   4  11   1       34.55       24.81      3.06 o 
   5  11   1      388.08      389.95      8.57 o 
   6  11   1      194.00      187.82      8.85 o 
   7  11   1     2307.38     2421.59     40.34 o 
   8  11   1      726.77      691.28     22.27 o 
   9  11   1       59.19       43.29      8.57 o 
  10  11   1        2.65        7.30      8.32 o 
  11  11   1      120.05       96.24     23.48 o 
  12  11   1        2.57       -2.96     14.45 o 
  13  11   1       76.43       44.70     16.13 o 
  14  11   1       12.46       -4.82     13.89 o 
 -14  12   1       19.20       20.29     38.01 o 
 -13  12   1       26.72       22.30     21.28 o 
 -12  12   1       15.15       20.65     16.87 o 
 -11  12   1      118.09      143.06     26.73 o 
 -10  12   1      581.45      543.85     42.63 o 
  -9  12   1      119.33      130.34     14.40 o 
  -8  12   1      288.57      249.23     14.31 o 
  -7  12   1       63.82       47.69     14.01 o 
  -6  12   1      170.86      169.48      7.87 o 
  -5  12   1      137.23      136.57      5.69 o 
  -4  12   1      153.36      160.56      5.48 o 
  -3  12   1      212.80      248.12      6.60 o 
  -2  12   1      248.48      294.90      7.18 o 
  -1  12   1      225.63      232.17      5.90 o 
   0  12   1     1924.32     2001.98     25.19 o 
   1  12   1      259.92      318.15      7.12 o 
   2  12   1      103.24      104.46      4.74 o 
   3  12   1      224.91      236.62      7.78 o 
   4  12   1     1146.23     1115.34     25.51 o 
   5  12   1      938.27      911.07     17.32 o 
   6  12   1     3101.98     3327.10     48.42 o 
   7  12   1     2009.23     2040.15     42.84 o 
   8  12   1      275.43      309.21     17.94 o 
   9  12   1        3.98        4.61      8.57 o 
  10  12   1        0.01       -5.85     11.99 o 
  11  12   1        3.12        4.62     13.87 o 
  12  12   1       11.25       38.22     20.66 o 
  13  12   1        0.17        7.23     17.56 o 
 -14  13   1       33.67       36.34     16.00 o 
 -13  13   1       55.75      106.94     20.85 o 
 -12  13   1       42.70       54.85     15.06 o 
 -11  13   1      383.30      335.55     37.57 o 
 -10  13   1     1229.99     1290.52     73.48 o 
  -9  13   1      262.94      235.61     21.66 o 
  -8  13   1      248.10      214.10     16.66 o 
  -7  13   1      297.98      291.83     14.91 o 
  -6  13   1      140.49      134.21      9.58 o 
  -5  13   1      178.38      149.33      7.51 o 
  -4  13   1        2.71        5.77      2.68 o 
  -3  13   1       81.16       86.96      4.92 o 
  -2  13   1       11.75       12.45      2.56 o 
  -1  13   1       14.46       16.21      2.50 o 
   0  13   1      320.43      341.02      7.79 o 
   1  13   1      601.51      658.43     11.69 o 
   2  13   1       24.89       33.40      3.95 o 
   3  13   1       14.13        5.96      3.15 o 
   4  13   1      615.80      566.58     13.62 o 
   5  13   1      490.97      414.38     23.05 o 
   6  13   1     1703.81     1733.48     33.41 o 
   7  13   1      269.99      252.90     15.87 o 
   8  13   1      283.86      278.19     37.37 o 
   9  13   1       14.81       14.38     11.49 o 
  10  13   1        4.81       10.33     14.88 o 
  11  13   1        9.53        7.66     14.74 o 
  12  13   1       11.67        7.23     17.56 o 
  13  13   1        3.16       -8.38     16.47 o 
 -13  14   1       92.19       96.34     19.31 o 
 -12  14   1       63.23       95.81     18.48 o 
 -11  14   1      343.71      314.09     38.01 o 
 -10  14   1      121.43      168.64     28.83 o 
  -9  14   1       32.01       29.15     11.58 o 
  -8  14   1      217.51      241.52     28.57 o 
  -7  14   1      424.55      396.99     21.29 o 
  -6  14   1       86.78      101.27      9.11 o 
  -5  14   1        5.66        2.14      5.10 o 
  -4  14   1      230.51      259.23      9.81 o 
  -3  14   1       63.78       57.84      5.60 o 
  -2  14   1       36.96       32.14      5.09 o 
  -1  14   1      428.16      419.59      9.50 o 
   0  14   1      288.22      306.98     10.86 o 
   1  14   1      502.55      542.48     10.71 o 
   2  14   1       22.79       18.47      3.78 o 
   3  14   1     1289.64     1270.40     24.27 o 
   4  14   1      181.40      176.20      8.53 o 
   5  14   1      400.79      409.95     14.58 o 
   6  14   1      656.74      629.75     31.21 o 
   7  14   1        2.42       -0.13      6.94 o 
   8  14   1      101.48      100.97     16.21 o 
   9  14   1       13.80       39.23     16.40 o 
  10  14   1        0.21        3.47     13.37 o 
  11  14   1       49.17       50.65     21.60 o 
  12  14   1       28.99       27.17     20.38 o 
  13  14   1        1.09       -0.36     17.12 o 
 -13  15   1       69.92       51.62     30.82 o 
 -12  15   1      303.95      315.77     29.12 o 
 -11  15   1      209.46      197.32     32.66 o 
 -10  15   1      816.48      792.98     56.57 o 
  -9  15   1      369.65      387.64     38.58 o 
  -8  15   1       68.06       65.63     13.80 o 
  -7  15   1       13.38        6.33      7.35 o 
  -6  15   1      250.10      226.38     16.62 o 
  -5  15   1      373.55      359.31     16.23 o 
  -4  15   1       39.23       38.09      6.43 o 
  -3  15   1      469.23      450.76     14.98 o 
  -2  15   1      157.44      161.50      8.90 o 
  -1  15   1       17.28       19.95      4.04 o 
   0  15   1        3.05        4.90      3.21 o 
   1  15   1      151.55      170.63      7.20 o 
   2  15   1      875.54      893.03     21.48 o 
   3  15   1       92.27       88.14      6.79 o 
   4  15   1       14.31        8.36      4.52 o 
   5  15   1      855.12      783.67     24.28 o 
   6  15   1        6.81        3.88      6.91 o 
   7  15   1        8.63       10.74      8.04 o 
   8  15   1      149.09      137.87     18.72 o 
   9  15   1      153.61      105.42     24.78 o 
  10  15   1      102.59      109.39     26.81 o 
  11  15   1       29.39        6.07     15.39 o 
  12  15   1        0.15       10.04     18.64 o 
 -13  16   1       73.98       54.61     18.90 o 
 -12  16   1       90.80       67.68     17.67 o 
 -11  16   1       71.13       56.57     21.82 o 
 -10  16   1       38.57       84.46     23.41 o 
  -9  16   1      192.38      205.27     31.00 o 
  -8  16   1       93.41       80.12     15.21 o 
  -7  16   1       25.24       22.69     10.22 o 
  -6  16   1       36.81       32.49     17.53 o 
  -5  16   1     1395.46     1332.73     71.05 o 
  -4  16   1      438.94      374.45     25.64 o 
  -3  16   1      130.48       92.73      8.96 o 
  -2  16   1        3.95       -0.40      4.50 o 
  -1  16   1        1.25        4.62      4.78 o 
   0  16   1      438.62      381.17     12.23 o 
   1  16   1       17.13       13.37      4.56 o 
   2  16   1      495.35      532.99     19.19 o 
   3  16   1      794.98      806.96     24.35 o 
   4  16   1      436.69      435.31     22.48 o 
   5  16   1       41.05       28.83      7.65 o 
   6  16   1     1445.51     1504.04     56.22 o 
   7  16   1      283.37      216.16     21.23 o 
   8  16   1       34.67       26.67     12.00 o 
   9  16   1        0.34        7.44     13.73 o 
  10  16   1       60.68       61.63     21.75 o 
  11  16   1        0.00       -5.42     13.58 o 
  12  16   1        2.00       22.33     20.95 o 
 -12  17   1       36.56        0.86     10.96 o 
 -11  17   1        0.75       -3.47     14.02 o 
 -10  17   1      159.93      220.30     34.61 o 
  -9  17   1      158.14      144.65     28.25 o 
  -8  17   1       44.21       53.32     17.63 o 
  -7  17   1        1.63       10.26      9.84 o 
  -6  17   1        0.99       -1.52      7.74 o 
  -5  17   1      111.42      111.01     13.46 o 
  -4  17   1      257.58      224.63     13.39 o 
  -3  17   1       68.24       55.59      8.12 o 
  -2  17   1        3.52        0.84      4.89 o 
  -1  17   1      138.90      120.29      9.02 o 
   0  17   1      279.88      234.52     14.52 o 
   1  17   1      116.05       94.66     10.98 o 
   2  17   1        0.03       -2.47      5.19 o 
   3  17   1       96.44       57.37      9.52 o 
   4  17   1       32.63       37.81     23.95 o 
   5  17   1       25.78       32.79      8.21 o 
   6  17   1      246.99      252.45    100.50 o 
   7  17   1       16.14       11.41     12.28 o 
   8  17   1       14.37       -8.38     11.13 o 
   9  17   1       28.09       25.22     16.84 o 
  10  17   1       64.17       43.64     21.75 o 
  11  17   1      139.13      107.01     29.48 o 
 -12  18   1      288.42      280.51     29.74 o 
 -11  18   1       11.07       17.49     16.76 o 
 -10  18   1       82.84       81.43     25.07 o 
  -9  18   1      213.43      207.08     32.80 o 
  -8  18   1       30.79       43.35     18.21 o 
  -7  18   1       20.67        6.78      9.62 o 
  -6  18   1       12.73        6.16      9.42 o 
  -5  18   1       26.13       30.24     13.29 o 
  -4  18   1       69.15       41.62     10.15 o 
  -3  18   1      688.08      678.11     22.84 o 
  -2  18   1      249.13      245.67     16.28 o 
  -1  18   1       54.26       35.05      8.46 o 
   0  18   1       65.33       50.28      9.42 o 
   1  18   1     1186.87     1118.56     36.17 o 
   2  18   1      126.85      117.90     12.84 o 
   3  18   1     1319.51     1222.50     45.67 o 
   4  18   1      246.36      313.61     21.90 o 
   5  18   1      143.75      146.60     25.87 o 
   6  18   1       12.78       15.32     13.58 o 
   7  18   1       55.57       56.14     19.00 o 
   8  18   1       68.00       48.84     19.94 o 
   9  18   1       42.36       56.65     20.59 o 
  10  18   1       20.06      -14.38     14.38 o 
  11  18   1       33.45       19.80     20.09 o 
 -11  19   1      125.62      207.44     38.37 o 
 -10  19   1        3.57       -0.65     15.25 o 
  -9  19   1        0.24       17.27     16.55 o 
  -8  19   1       15.43        8.67     13.58 o 
  -7  19   1        2.28       -8.24     10.40 o 
  -6  19   1       12.41       -6.07     10.62 o 
  -5  19   1      155.94      119.07     23.55 o 
  -4  19   1       14.24       16.26     11.71 o 
  -3  19   1       48.55       41.26     16.04 o 
  -2  19   1      436.75      488.60     26.54 o 
  -1  19   1       98.09       88.10     13.39 o 
   0  19   1      923.13      792.68     49.64 o 
   1  19   1      302.10      302.11     32.37 o 
   2  19   1       86.67       85.83     17.67 o 
   3  19   1       16.49        4.62      7.98 o 
   4  19   1        8.04        3.57      8.06 o 
   5  19   1        8.11        8.89     12.79 o 
   6  19   1      103.37       67.77     21.03 o 
   7  19   1       80.98      129.05     27.53 o 
   8  19   1       59.31       75.22     23.84 o 
   9  19   1      210.72      187.72     34.75 o 
  10  19   1        0.77        2.89     17.12 o 
 -10  20   1       56.00       55.56     23.84 o 
  -9  20   1       65.12       50.65     21.17 o 
  -8  20   1        0.81       -9.83      9.83 o 
  -7  20   1        0.16       12.93     13.87 o 
  -6  20   1       97.84       91.04     22.18 o 
  -5  20   1      118.63      150.00     26.88 o 
  -4  20   1       13.06       31.94     14.81 o 
  -3  20   1        0.33       -2.79      7.40 o 
  -2  20   1      782.12      822.96     38.80 o 
  -1  20   1        2.04        5.08      7.77 o 
   0  20   1      120.37      119.90     15.68 o 
   1  20   1       80.05       94.90     14.46 o 
   2  20   1       24.10       12.04      9.13 o 
   3  20   1       19.39       21.19     10.08 o 
   4  20   1       48.55       50.36     17.05 o 
   5  20   1      144.08      206.50     32.08 o 
   6  20   1       56.97       70.81     22.04 o 
   7  20   1      168.25      153.76     30.71 o 
   8  20   1       15.27        6.79     14.23 o 
   9  20   1       44.93       16.91     17.92 o 
  10  20   1       26.49       29.19     21.03 o 
 -10  21   1      333.54      403.68     49.42 o 
  -9  21   1       96.26      117.92     30.13 o 
  -8  21   1        0.04       -3.03     13.08 o 
  -7  21   1        0.81       -0.22     12.57 o 
  -6  21   1       20.93       24.57     16.18 o 
  -5  21   1        0.02       -1.52     11.20 o 
  -4  21   1        7.96       -0.29     11.05 o 
  -3  21   1        7.91        5.13     12.28 o 
  -2  21   1       28.53       45.39     11.35 o 
  -1  21   1       75.93       89.26     14.19 o 
   0  21   1      658.83      628.09     39.92 o 
   1  21   1       64.30       83.06     26.34 o 
   2  21   1       98.90       87.08     14.46 o 
   3  21   1        0.83        8.76      8.76 o 
   4  21   1      269.69      364.52     39.52 o 
   5  21   1      105.23      141.04     29.05 o 
   6  21   1      162.59      208.45     34.90 o 
   7  21   1       17.57       21.39     17.92 o 
   8  21   1        3.31        9.90     16.55 o 
   9  21   1        3.18       31.36     20.74 o 
  -9  22   1      123.48      151.15     34.18 o 
  -8  22   1      156.33      198.55     35.84 o 
  -7  22   1       24.51       28.90     19.80 o 
  -6  22   1        0.56        4.84     13.44 o 
  -5  22   1      122.53      159.25     29.70 o 
  -4  22   1       26.13       67.63     20.45 o 
  -3  22   1      106.35       93.93     23.19 o 
  -2  22   1      145.43      159.97     18.39 o 
  -1  22   1       26.72       59.45     12.60 o 
   0  22   1      254.66      308.33     23.96 o 
   1  22   1       41.70       32.84     11.06 o 
   2  22   1        1.75        4.65      8.43 o 
   3  22   1       28.91       26.68     10.82 o 
   4  22   1       12.59        0.07     13.01 o 
   5  22   1      271.46      352.67     42.85 o 
   6  22   1      607.23      649.27     57.88 o 
   7  22   1      155.75      207.08     36.42 o 
   8  22   1       51.31       45.30     22.33 o 
  -8  23   1       46.00       54.33     24.64 o 
  -7  23   1       60.78       58.24     22.47 o 
  -6  23   1      103.05       89.09     25.29 o 
  -5  23   1       11.98       19.07     16.62 o 
  -4  23   1        6.55       13.73     14.96 o 
  -3  23   1        3.26        1.16     14.31 o 
  -2  23   1       23.69       22.54     15.82 o 
  -1  23   1        9.71       11.93      9.29 o 
   0  23   1      103.72       89.10     15.52 o 
   1  23   1      220.40      249.79     22.93 o 
   2  23   1        1.87       -1.01      8.53 o 
   3  23   1       17.15       22.62     17.99 o 
   4  23   1        9.74       39.52     19.94 o 
   5  23   1       18.38       18.14     17.34 o 
   6  23   1       19.04        8.89     16.91 o 
   7  23   1       21.72       16.84     19.00 o 
  -7  24   1        0.83        8.16     18.21 o 
  -6  24   1        3.98       -1.66     15.61 o 
  -5  24   1       49.82       75.87     23.92 o 
  -4  24   1      261.07      278.47     38.87 o 
  -3  24   1       11.71       39.09     19.36 o 
  -2  24   1       13.74        8.24     14.81 o 
  -1  24   1       20.47        5.86     10.42 o 
   0  24   1        6.16       29.06     11.82 o 
   1  24   1      269.07      343.72     27.27 o 
   2  24   1        0.24        3.50     14.92 o 
   3  24   1        9.68        5.13     16.04 o 
   4  24   1        1.88        0.94     15.68 o 
   5  24   1       30.72       35.91     22.18 o 
   6  24   1       46.65       49.28     24.35 o 
  -5  25   1       17.07       41.26     21.75 o 
  -4  25   1       25.20       23.27     19.22 o 
  -3  25   1       99.37      135.19     30.13 o 
  -2  25   1       59.31       91.55     26.23 o 
  -1  25   1      104.52       85.33     16.92 o 
   0  25   1      251.85      335.67     28.02 o 
   1  25   1      217.54      276.39     25.70 o 
   2  25   1      308.63      481.35     48.70 o 
   3  25   1       51.44       -4.19     16.40 o 
   4  25   1       22.90       -7.80     16.69 o 
   5  25   1        0.05       -9.39     17.05 o 
  -3  26   1      395.89      570.95     54.26 o 
  -2  26   1       11.84       25.07     18.86 o 
  -1  26   1       61.91       81.00     24.57 o 
   0  26   1      333.12      413.34     31.20 o 
   1  26   1      102.69      119.98     19.63 o 
   2  26   1       52.57       97.69     27.53 o 
 -16   0   2       24.23       13.73     23.99 o 
 -15   0   2       18.21       38.80     23.05 o 
 -14   0   2      200.70      216.91     35.91 o 
 -13   0   2        7.19        6.00     13.87 o 
 -12   0   2      632.37      648.03     34.17 o 
 -11   0   2       21.84        9.91      9.89 o 
 -10   0   2      831.38      850.43     35.92 o 
  -9   0   2      747.12      694.71     20.25 o 
  -8   0   2        5.62        6.60      3.29 o 
  -7   0   2     2932.95     2946.59     50.84 o 
  -6   0   2       54.83       45.13      4.40 o 
  -5   0   2      561.88      439.09     11.24 o 
  -4   0   2    33863.86    35188.67    531.15 o 
  -3   0   2     4473.12     4615.77     66.15 o 
  -2   0   2    23409.09    22261.09    286.02 o 
  -1   0   2     7325.47     8115.66    140.31 o 
   0   0   2       15.50        3.59      2.16 o 
   1   0   2       34.05       42.39      2.97 o 
   2   0   2     3509.41     3231.67     59.03 o 
   3   0   2      977.94     1033.64     20.69 o 
   4   0   2     2608.33     2611.20     50.75 o 
   5   0   2      173.67      173.38      9.22 o 
   6   0   2     5381.94     5328.40     98.72 o 
   7   0   2        7.87        7.99      4.40 o 
   8   0   2      234.29      290.46     18.76 o 
   9   0   2      608.78      716.46     25.91 o 
  10   0   2      580.27      644.88     27.37 o 
  11   0   2      159.28      160.18     18.11 o 
  12   0   2      233.90      272.36     24.01 o 
  13   0   2      586.54      639.95     51.73 o 
 -16   1   2       24.15       14.46     17.33 o 
 -15   1   2      130.11      181.86     25.52 o 
 -14   1   2       10.52        1.84     11.55 o 
 -13   1   2      347.23      316.86     26.87 o 
 -12   1   2        0.86        3.30      6.38 o 
 -11   1   2      275.12      273.22     13.55 o 
 -10   1   2      170.63      181.66     10.80 o 
  -9   1   2      139.50      162.36      9.24 o 
  -8   1   2      759.75      844.52     13.48 o 
  -7   1   2      953.95     1047.30     14.97 o 
  -6   1   2      165.09      286.79      6.24 o 
  -5   1   2     1279.21     1268.50     15.44 o 
  -4   1   2     1122.46     1140.56     15.04 o 
  -3   1   2    40206.91    39911.32    405.16 o 
  -2   1   2     4426.42     4386.10     42.24 o 
  -1   1   2     1479.31     1388.36     54.05 o 
   0   1   2      111.35      142.48      3.97 o 
   1   1   2      750.16      823.87     11.04 o 
   2   1   2      422.16      330.77      6.26 o 
   3   1   2      414.54      430.53      7.97 o 
   4   1   2       18.31       15.46      2.58 o 
   5   1   2      203.24      243.75      9.50 o 
   6   1   2       33.94       39.99      4.86 o 
   7   1   2        4.96        3.80      2.87 o 
   8   1   2        4.35        1.32      3.01 o 
   9   1   2       24.08       24.77      4.93 o 
  10   1   2     1071.19     1176.64     23.47 o 
  11   1   2     1115.11     1185.76     33.64 o 
  12   1   2      119.15      128.78     17.55 o 
  13   1   2      344.53      383.52     41.91 o 
  14   1   2        7.56       29.99     23.77 o 
 -16   2   2        4.72       -6.45     19.51 o 
 -15   2   2       53.50       49.20     26.55 o 
 -14   2   2       48.28       45.20     18.68 o 
 -13   2   2       78.19       58.38     14.64 o 
 -12   2   2      128.19      120.26     11.91 o 
 -11   2   2       28.51       28.25      6.38 o 
 -10   2   2      199.37      193.15      9.59 o 
  -9   2   2       14.10       18.42      3.76 o 
  -8   2   2      104.61      106.76      4.64 o 
  -7   2   2      194.63      157.67      5.42 o 
  -6   2   2     1942.53     2029.22     25.93 o 
  -5   2   2       35.74       55.89      2.96 o 
  -4   2   2     8134.75     8336.28     83.22 o 
  -3   2   2      100.51       63.99      2.57 o 
  -2   2   2     1166.37     1138.96     12.68 o 
  -1   2   2      465.17      422.17      5.37 o 
   0   2   2        0.86       -1.07      1.07 o 
   1   2   2       22.25       16.20      1.74 o 
   2   2   2      622.09      587.34      9.24 o 
   3   2   2       81.58       78.55      3.47 o 
   4   2   2      769.91      674.28     12.62 o 
   5   2   2        2.26       -1.95      1.95 o 
   6   2   2      381.37      372.41      9.96 o 
   7   2   2      295.05      269.82      8.47 o 
   8   2   2       15.58       16.19      3.77 o 
   9   2   2       32.04       33.26      5.23 o 
  10   2   2      314.73      336.23     12.18 o 
  11   2   2      126.94      138.18     12.35 o 
  12   2   2        4.38        3.93      8.44 o 
  13   2   2      199.52      187.14     32.15 o 
  14   2   2      193.85      147.04     34.03 o 
 -16   3   2        7.48        1.21     17.20 o 
 -15   3   2        4.95        3.27     14.60 o 
 -14   3   2       55.37       41.87     17.45 o 
 -13   3   2       80.34      100.88     19.33 o 
 -12   3   2      152.49      153.77     17.81 o 
 -11   3   2       43.99       42.69      6.38 o 
 -10   3   2      301.67      333.02     12.22 o 
  -9   3   2       42.27       45.87      4.63 o 
  -8   3   2      450.49      534.50     10.99 o 
  -7   3   2     2345.83     2420.83     32.91 o 
  -6   3   2      169.66      159.38      5.84 o 
  -5   3   2     2278.81     2366.89     26.36 o 
  -4   3   2      481.92      384.52      6.02 o 
  -3   3   2     1191.62     1162.09     12.99 o 
  -2   3   2      251.68      301.91      4.64 o 
  -1   3   2     3308.58     3246.78     30.71 o 
   0   3   2      532.83      352.60      5.04 o 
   1   3   2      497.92      447.81      6.69 o 
   2   3   2     2806.96     2805.60     31.46 o 
   3   3   2        0.55        2.94      1.70 o 
   4   3   2       40.61       14.10      4.20 o 
   5   3   2      737.83      702.89     12.75 o 
   6   3   2     1161.26     1237.08     19.82 o 
   7   3   2        2.88        8.15      2.98 o 
   8   3   2       10.46        8.73      3.52 o 
   9   3   2      513.61      517.18     14.65 o 
  10   3   2       44.29       40.32      6.18 o 
  11   3   2        8.77       11.83      8.14 o 
  12   3   2        7.34       -4.87      9.93 o 
  13   3   2       36.29       36.15     13.69 o 
  14   3   2      405.44      274.42     40.97 o 
 -16   4   2        5.25       12.79     16.34 o 
 -15   4   2        6.99        3.08     13.14 o 
 -14   4   2        3.39        2.49     11.68 o 
 -13   4   2       33.36       45.67     19.18 o 
 -12   4   2        8.01       11.07      7.81 o 
 -11   4   2      106.32      114.35     13.08 o 
 -10   4   2      808.79      851.79     20.61 o 
  -9   4   2        2.60        4.05      3.14 o 
  -8   4   2        1.11        3.14      2.18 o 
  -7   4   2      464.33      542.66     11.25 o 
  -6   4   2      719.02      732.37     11.45 o 
  -5   4   2       60.24      102.59      3.52 o 
  -4   4   2     3815.75     3522.70     35.71 o 
  -3   4   2     1463.90     1695.95     18.19 o 
  -2   4   2      100.50       97.66      2.45 o 
  -1   4   2       69.08      101.06      2.29 o 
   0   4   2      443.71      520.60      6.84 o 
   1   4   2     2234.08     2335.35     24.26 o 
   2   4   2     2285.99     2159.73     23.91 o 
   3   4   2       59.78       87.38      4.25 o 
   4   4   2     5901.23     6408.25     72.33 o 
   5   4   2       10.40        8.97      2.33 o 
   6   4   2      278.28      272.25     13.23 o 
   7   4   2      188.97      186.40      6.87 o 
   8   4   2      353.85      342.30     10.18 o 
   9   4   2      865.88      939.20     20.85 o 
  10   4   2      114.19      105.69      8.77 o 
  11   4   2       21.16       26.66     16.11 o 
  12   4   2      191.95      199.31     22.16 o 
  13   4   2      134.76      132.40     21.07 o 
  14   4   2       45.25       86.42     27.89 o 
 -16   5   2        1.06        7.30     24.71 o 
 -15   5   2        1.07        8.06     13.36 o 
 -14   5   2        0.51        3.75     12.08 o 
 -13   5   2       25.59       20.06     10.83 o 
 -12   5   2      460.16      468.11     20.09 o 
 -11   5   2       52.84       55.84      7.54 o 
 -10   5   2      735.82      789.24     24.09 o 
  -9   5   2        4.56        4.62      3.15 o 
  -8   5   2       12.41        7.93      2.72 o 
  -7   5   2       34.45       30.73      3.22 o 
  -6   5   2      863.91     1013.42     14.66 o 
  -5   5   2      788.86      788.33     11.17 o 
  -4   5   2      768.78      824.74     10.61 o 
  -3   5   2      719.98      736.31      9.72 o 
  -2   5   2       87.05      115.29      3.68 o 
  -1   5   2     1798.58     1653.96     18.32 o 
   0   5   2       98.45      112.36      2.81 o 
   1   5   2     1678.87     1652.48     18.19 o 
   2   5   2      831.09      855.65     11.62 o 
   3   5   2     9287.81    10441.61    104.52 o 
   4   5   2     2719.55     2818.53     34.60 o 
   5   5   2        3.33        1.00      2.01 o 
   6   5   2      389.03      391.29      9.13 o 
   7   5   2       31.01       26.50      3.84 o 
   8   5   2        2.87        0.61      3.22 o 
   9   5   2      476.55      486.05     14.35 o 
  10   5   2      324.80      344.39     21.35 o 
  11   5   2       37.25       50.14     18.64 o 
  12   5   2        2.72        1.75     11.16 o 
  13   5   2       33.67       22.13     14.31 o 
  14   5   2        0.08       15.53     21.60 o 
 -16   6   2        0.01       12.07     22.62 o 
 -15   6   2        3.50        5.41     18.50 o 
 -14   6   2        2.05        5.18     16.55 o 
 -13   6   2        1.93       -5.58      8.04 o 
 -12   6   2        0.89        1.74      5.71 o 
 -11   6   2      132.51      116.77     10.12 o 
 -10   6   2     1516.67     1621.53     39.36 o 
  -9   6   2      145.92      146.66      8.31 o 
  -8   6   2       34.98       33.87      3.90 o 
  -7   6   2     1373.50     1428.11     19.84 o 
  -6   6   2      621.13      694.40     12.68 o 
  -5   6   2      972.72     1160.69     15.77 o 
  -4   6   2        1.85        6.58      1.59 o 
  -3   6   2      271.96      192.59      4.57 o 
  -2   6   2      944.07      874.23     12.76 o 
  -1   6   2        9.78       10.31      1.54 o 
   0   6   2        0.21        0.02      1.23 o 
   1   6   2        0.41        6.99      1.55 o 
   2   6   2      445.42      544.98      7.98 o 
   3   6   2        6.37       29.03      2.54 o 
   4   6   2     1749.39     2017.26     26.30 o 
   5   6   2       10.33        6.99      2.36 o 
   6   6   2      195.33      201.66      6.78 o 
   7   6   2      141.78      135.54      6.21 o 
   8   6   2       83.63       70.85      6.31 o 
   9   6   2      745.85      736.15     19.97 o 
  10   6   2        9.46        0.84      7.08 o 
  11   6   2       85.08       71.17     21.39 o 
  12   6   2        0.01        4.99     14.45 o 
  13   6   2       84.40      100.25     20.10 o 
  14   6   2       96.40      105.52     21.44 o 
 -16   7   2       10.19       28.25     23.19 o 
 -15   7   2      178.83      234.46     41.33 o 
 -14   7   2      143.95      131.06     42.30 o 
 -13   7   2      105.71      118.40     19.85 o 
 -12   7   2      338.64      341.76     17.36 o 
 -11   7   2       56.48       60.93      7.76 o 
 -10   7   2        3.82        3.02      4.25 o 
  -9   7   2       33.49       33.07      5.14 o 
  -8   7   2       81.52       95.19      5.88 o 
  -7   7   2      189.29      183.86      6.23 o 
  -6   7   2      266.11      321.05      7.21 o 
  -5   7   2      482.97      496.27     11.45 o 
  -4   7   2      407.15      371.15      7.27 o 
  -3   7   2      530.06      640.50     10.74 o 
  -2   7   2      148.68      163.50      5.20 o 
  -1   7   2        4.23        1.75      1.11 o 
   0   7   2      869.34      835.33     11.29 o 
   1   7   2       52.48       63.80      2.80 o 
   2   7   2      156.30      181.28      4.99 o 
   3   7   2       77.34       83.12      3.25 o 
   4   7   2       65.21       49.02      3.36 o 
   5   7   2       72.17       66.26      4.15 o 
   6   7   2        0.14        0.03      2.41 o 
   7   7   2      140.00      132.63      6.34 o 
   8   7   2       28.16       17.24      6.05 o 
   9   7   2      291.69      254.65     12.13 o 
  10   7   2      158.52      140.61     30.96 o 
  11   7   2        2.80       -7.01     10.62 o 
  12   7   2        4.79       11.34     16.18 o 
  13   7   2        6.80       -1.32     12.61 o 
  14   7   2      106.80       94.89     21.67 o 
 -15   8   2        0.10       10.91     21.46 o 
 -14   8   2       41.96       40.90     21.46 o 
 -13   8   2      257.51      270.67     20.22 o 
 -12   8   2       71.01       81.68     12.28 o 
 -11   8   2        6.51        7.04      5.28 o 
 -10   8   2      286.55      283.49     20.40 o 
  -9   8   2        0.09        1.09      3.76 o 
  -8   8   2        8.40       13.28      3.60 o 
  -7   8   2      298.90      293.49      7.61 o 
  -6   8   2      323.12      305.53      7.24 o 
  -5   8   2       43.63       56.68      3.51 o 
  -4   8   2     1634.79     1808.19     22.36 o 
  -3   8   2      204.56      245.07      7.31 o 
  -2   8   2       38.03       27.60      2.68 o 
  -1   8   2      269.04      269.91      5.42 o 
   0   8   2      251.12      307.23      7.21 o 
   1   8   2       23.84       38.59      3.16 o 
   2   8   2      390.10      327.18      6.39 o 
   3   8   2      869.39      803.14     12.09 o 
   4   8   2       35.82       47.52      3.23 o 
   5   8   2        3.12        4.63      2.43 o 
   6   8   2      935.35      977.50     17.07 o 
   7   8   2      956.28     1076.57     19.89 o 
   8   8   2      190.95      176.12      9.93 o 
   9   8   2      140.16      120.45     11.58 o 
  10   8   2      101.15       92.18     15.05 o 
  11   8   2      212.36      195.37     31.00 o 
  12   8   2        2.85       -7.08     12.43 o 
  13   8   2       26.62       38.53     18.53 o 
  14   8   2        0.49       10.91     14.79 o 
 -15   9   2       57.18       30.13     21.46 o 
 -14   9   2       19.77        7.88     18.86 o 
 -13   9   2      386.31      446.05     55.34 o 
 -12   9   2       37.73       52.02     11.21 o 
 -11   9   2      113.95      105.36     12.99 o 
 -10   9   2      528.07      530.64     20.77 o 
  -9   9   2      127.64      115.64      7.90 o 
  -8   9   2        0.00        3.77      3.54 o 
  -7   9   2       12.48       10.04      2.93 o 
  -6   9   2        5.09        6.25      2.31 o 
  -5   9   2      165.19      174.89      5.25 o 
  -4   9   2      134.68      163.37      3.96 o 
  -3   9   2    12266.01    12942.99    148.73 o 
  -2   9   2      573.30      503.51     10.01 o 
  -1   9   2      607.08      599.03      9.27 o 
   0   9   2      164.86      133.76      4.15 o 
   1   9   2     1684.07     1743.09     21.91 o 
   2   9   2        0.68        0.87      1.76 o 
   3   9   2      581.44      695.20     12.39 o 
   4   9   2     1406.30     1471.90     20.08 o 
   5   9   2       42.29       47.96      4.19 o 
   6   9   2     1264.10     1249.74     20.23 o 
   7   9   2     1186.38     1228.82     27.97 o 
   8   9   2      136.26      140.98      9.28 o 
   9   9   2        1.06        7.18      6.82 o 
  10   9   2      268.42      325.27     24.59 o 
  11   9   2      356.12      339.23     38.94 o 
  12   9   2       59.40       34.68     19.58 o 
  13   9   2       10.69       -5.73     12.47 o 
  14   9   2       22.44        9.79     15.72 o 
 -15  10   2       92.04       72.25     28.76 o 
 -14  10   2      227.02      268.46     27.10 o 
 -13  10   2        4.40       -5.45      9.29 o 
 -12  10   2       76.27       80.95     15.56 o 
 -11  10   2       91.06      106.87     13.33 o 
 -10  10   2        1.48        4.90      5.89 o 
  -9  10   2      792.90      848.61     25.74 o 
  -8  10   2       28.23       15.00      4.62 o 
  -7  10   2      146.95      160.89      8.49 o 
  -6  10   2       34.33       33.29      3.22 o 
  -5  10   2      133.97      146.28      5.55 o 
  -4  10   2     3597.00     3870.90     41.92 o 
  -3  10   2      855.64     1002.14     16.98 o 
  -2  10   2     2879.74     3212.30     41.40 o 
  -1  10   2      109.30      138.55      4.21 o 
   0  10   2       13.99       11.41      2.31 o 
   1  10   2        4.78        0.64      1.73 o 
   2  10   2      196.10      218.26      6.38 o 
   3  10   2      499.91      488.30     10.78 o 
   4  10   2      150.16      146.26      6.28 o 
   5  10   2        2.97        1.61      2.69 o 
   6  10   2     1425.20     1369.25     24.59 o 
   7  10   2      576.23      554.77     14.89 o 
   8  10   2        0.03       -0.30      4.41 o 
   9  10   2        1.41        6.03      7.14 o 
  10  10   2       11.36       16.07      9.85 o 
  11  10   2       26.02       28.54     16.04 o 
  12  10   2        0.00        9.18     16.69 o 
  13  10   2       66.88       32.95     24.42 o 
 -15  11   2       21.26       42.05     23.99 o 
 -14  11   2       92.37       85.80     18.65 o 
 -13  11   2        0.90       -4.15     10.59 o 
 -12  11   2       86.69      106.94     17.54 o 
 -11  11   2       18.92       29.55      9.26 o 
 -10  11   2      602.27      643.92     23.77 o 
  -9  11   2      150.61      145.71     15.79 o 
  -8  11   2        7.51       19.54      6.00 o 
  -7  11   2      187.56      192.48      9.98 o 
  -6  11   2      338.24      333.90     12.08 o 
  -5  11   2      832.06      849.60     12.71 o 
  -4  11   2        1.27        0.04      1.97 o 
  -3  11   2      120.36      165.01      8.34 o 
  -2  11   2      491.46      550.36     11.98 o 
  -1  11   2        0.20        0.22      1.57 o 
   0  11   2      638.92      603.20     12.39 o 
   1  11   2      386.91      393.34      9.80 o 
   2  11   2       20.44       10.30      2.61 o 
   3  11   2      128.80      151.50      6.09 o 
   4  11   2       13.74       20.80      3.39 o 
   5  11   2        0.04        2.02      2.91 o 
   6  11   2     1743.85     1683.80     30.48 o 
   7  11   2        0.06       -1.65      3.65 o 
   8  11   2       39.69       35.94      7.63 o 
   9  11   2       15.38       17.66      8.10 o 
  10  11   2        0.21       -1.31     13.37 o 
  11  11   2       19.44        4.26     14.38 o 
  12  11   2       37.57       10.04     17.20 o 
  13  11   2      131.22      174.06     36.13 o 
 -14  12   2        4.35       18.18     14.09 o 
 -13  12   2      231.81      258.77     26.05 o 
 -12  12   2      254.50      276.19     25.07 o 
 -11  12   2        4.16       11.31      9.86 o 
 -10  12   2       42.96       34.92     12.25 o 
  -9  12   2      292.58      277.17     29.82 o 
  -8  12   2      449.44      443.36     18.55 o 
  -7  12   2      698.49      688.49     22.59 o 
  -6  12   2       81.92       83.91      7.45 o 
  -5  12   2       15.23       17.48      4.22 o 
  -4  12   2       36.45       38.89      4.42 o 
  -3  12   2      483.37      508.78     11.28 o 
  -2  12   2        9.38        5.74      2.83 o 
  -1  12   2     1165.75     1225.14     17.84 o 
   0  12   2      259.37      270.11      6.73 o 
   1  12   2      187.81      178.02      6.52 o 
   2  12   2        0.30        0.07      2.31 o 
   3  12   2      186.62      202.10      8.02 o 
   4  12   2      233.96      227.75      9.86 o 
   5  12   2     1562.86     1585.90     26.94 o 
   6  12   2      608.41      638.42     16.39 o 
   7  12   2       24.21       35.44      5.67 o 
   8  12   2       13.21        6.46      6.70 o 
   9  12   2       16.05       17.63     16.11 o 
  10  12   2       51.75       93.06     23.84 o 
  11  12   2        0.28       10.40     15.25 o 
  12  12   2       99.34      167.27     33.96 o 
  13  12   2       63.08        7.80     19.51 o 
 -14  13   2       59.90       34.59     16.16 o 
 -13  13   2      131.06      106.81     34.47 o 
 -12  13   2        1.33        2.68     10.41 o 
 -11  13   2      899.08      856.33     41.63 o 
 -10  13   2      242.71      252.31     30.71 o 
  -9  13   2        4.55        9.33      7.17 o 
  -8  13   2       74.06       69.38      9.26 o 
  -7  13   2       62.13       41.53      7.63 o 
  -6  13   2      196.44      201.92     28.83 o 
  -5  13   2      349.99      433.01     15.22 o 
  -4  13   2       90.61       94.09      6.27 o 
  -3  13   2        3.76        5.19      3.08 o 
  -2  13   2        6.41        0.47      2.79 o 
  -1  13   2      100.72      118.58      5.68 o 
   0  13   2      697.87      720.26     12.25 o 
   1  13   2      668.95      694.58     12.23 o 
   2  13   2      507.22      472.05     11.91 o 
   3  13   2     1349.71     1290.49     24.70 o 
   4  13   2      701.09      717.53     18.20 o 
   5  13   2      867.32      804.97     21.75 o 
   6  13   2      180.64      192.08      9.36 o 
   7  13   2      336.02      350.47     17.26 o 
   8  13   2       34.35       37.15      9.87 o 
   9  13   2       26.31       29.99     16.04 o 
  10  13   2        7.63        0.58     12.28 o 
  11  13   2       10.44       17.92     17.27 o 
  12  13   2      146.48      153.18     34.25 o 
  13  13   2      157.23      190.17     38.51 o 
 -14  14   2        3.86       13.21     14.71 o 
 -13  14   2        3.35        9.51     12.95 o 
 -12  14   2       54.25       51.16     14.79 o 
 -11  14   2       57.28       51.73     14.21 o 
 -10  14   2     1039.70     1178.39     69.07 o 
  -9  14   2      415.28      462.42     38.87 o 
  -8  14   2     1081.71     1066.60     36.08 o 
  -7  14   2       96.31       76.72      9.66 o 
  -6  14   2      815.71      831.54     25.67 o 
  -5  14   2       52.00       37.21      7.27 o 
  -4  14   2      418.95      472.84     14.00 o 
  -3  14   2      258.97      263.36     15.18 o 
  -2  14   2      603.75      611.55     16.23 o 
  -1  14   2       65.51       75.49      5.26 o 
   0  14   2      317.58      316.12     10.39 o 
   1  14   2      383.11      406.44     10.46 o 
   2  14   2      759.93      777.59     17.56 o 
   3  14   2     1271.19     1367.65     27.90 o 
   4  14   2     7799.43     7850.52    128.39 o 
   5  14   2      870.64      866.33     23.03 o 
   6  14   2      222.68      190.94     11.65 o 
   7  14   2      100.45       87.05     14.69 o 
   8  14   2       69.38       47.53     12.79 o 
   9  14   2        2.55        1.73     11.49 o 
  10  14   2       94.53       81.57     25.36 o 
  11  14   2        3.30       -2.96     14.88 o 
  12  14   2       69.76      111.85     29.48 o 
 -13  15   2      120.86      127.32     21.93 o 
 -12  15   2      147.38      127.96     20.14 o 
 -11  15   2        0.47        3.37     10.15 o 
 -10  15   2      479.04      566.04     46.03 o 
  -9  15   2       15.52       16.98     12.21 o 
  -8  15   2       27.74       36.75     11.71 o 
  -7  15   2      163.32      149.38     13.79 o 
  -6  15   2        9.30        8.79      6.30 o 
  -5  15   2      179.58      159.03     15.52 o 
  -4  15   2        2.17       -1.51      4.30 o 
  -3  15   2       18.64       31.13      5.84 o 
  -2  15   2       26.09       26.81      5.55 o 
  -1  15   2        3.79       -1.35      3.82 o 
   0  15   2      233.23      220.70     15.01 o 
   1  15   2       54.68       58.62      5.72 o 
   2  15   2     2629.63     2666.84     53.87 o 
   3  15   2     2458.58     2478.53     47.86 o 
   4  15   2     1467.89     1449.80     32.59 o 
   5  15   2        0.14       -4.25      4.72 o 
   6  15   2       10.16       13.13      7.33 o 
   7  15   2      126.99      124.29     17.29 o 
   8  15   2        1.77        9.39     14.23 o 
   9  15   2      175.54      129.91     29.19 o 
  10  15   2       11.56       -6.43     11.71 o 
  11  15   2       52.90       68.79     25.36 o 
  12  15   2        0.00       -0.36     18.42 o 
 -13  16   2       33.12       13.18     13.39 o 
 -12  16   2       10.13       -9.59     10.52 o 
 -11  16   2      181.88      168.19     21.96 o 
 -10  16   2      408.77      383.52     40.82 o 
  -9  16   2        3.22       -8.60      9.03 o 
  -8  16   2       11.80       14.77     10.04 o 
  -7  16   2       17.98       12.51      9.84 o 
  -6  16   2      160.96      207.98     15.65 o 
  -5  16   2        0.33        7.48      6.22 o 
  -4  16   2      472.64      473.05     32.12 o 
  -3  16   2      104.39      102.18      9.42 o 
  -2  16   2      180.41      210.81     13.27 o 
  -1  16   2       30.50       23.46      5.31 o 
   0  16   2       10.80        6.34      4.29 o 
   1  16   2       86.18       82.23      7.97 o 
   2  16   2      123.98      138.47     11.23 o 
   3  16   2        0.03       -2.31      5.24 o 
   4  16   2      287.80      345.32     19.42 o 
   5  16   2       91.10      100.18     11.67 o 
   6  16   2        6.15       -2.14     11.52 o 
   7  16   2      121.40      135.70     33.96 o 
   8  16   2        9.32       12.64     13.94 o 
   9  16   2       67.18      168.13     32.59 o 
  10  16   2       32.45       25.72     18.86 o 
  11  16   2       48.44       69.80     24.86 o 
 -12  17   2      238.47      287.72     28.64 o 
 -11  17   2      347.15      344.38     29.73 o 
 -10  17   2       32.50       24.64     17.05 o 
  -9  17   2      383.11      467.05     44.65 o 
  -8  17   2        0.27       -9.47      9.47 o 
  -7  17   2       27.28       12.44     10.25 o 
  -6  17   2        6.23       16.40      9.90 o 
  -5  17   2      213.85      206.51     19.99 o 
  -4  17   2      112.22       99.52     16.53 o 
  -3  17   2      193.54      214.47     12.96 o 
  -2  17   2        2.02        4.05      5.34 o 
  -1  17   2       12.17       13.15      5.28 o 
   0  17   2      143.26      129.80      9.53 o 
   1  17   2       62.89       52.06      7.96 o 
   2  17   2     1545.96     1605.49     74.34 o 
   3  17   2      522.72      514.83     23.35 o 
   4  17   2       39.76       23.93     10.09 o 
   5  17   2      197.25      216.67     72.36 o 
   6  17   2        4.83       12.50     13.87 o 
   7  17   2       18.20       -8.02     11.05 o 
   8  17   2       81.88      116.98     26.73 o 
   9  17   2       53.20       61.92     22.18 o 
  10  17   2      223.66      200.72     37.14 o 
  11  17   2       71.62       39.16     23.27 o 
 -12  18   2       96.73      111.01     48.77 o 
 -11  18   2        2.79        1.90     11.90 o 
 -10  18   2        0.84       13.15     15.61 o 
  -9  18   2       13.54       25.58     15.03 o 
  -8  18   2       14.53       18.64     14.02 o 
  -7  18   2      107.16      153.33     24.28 o 
  -6  18   2       44.84       26.40     11.34 o 
  -5  18   2      278.56      238.50     21.84 o 
  -4  18   2      591.02      583.88     31.51 o 
  -3  18   2        0.14        7.49      6.36 o 
  -2  18   2      115.35       97.51     10.18 o 
  -1  18   2      159.84      173.95     11.21 o 
   0  18   2       69.37       72.65     10.66 o 
   1  18   2        8.29       13.25      7.34 o 
   2  18   2      300.19      262.48     20.43 o 
   3  18   2        6.14       -5.87      7.91 o 
   4  18   2       19.31       21.59      9.72 o 
   5  18   2      128.30      130.28     23.81 o 
   6  18   2      226.03      220.30     32.44 o 
   7  18   2      176.70      228.10     34.54 o 
   8  18   2       17.60        4.34     13.44 o 
   9  18   2        5.77        8.60     17.20 o 
  10  18   2       19.20        9.39     18.57 o 
 -11  19   2       89.97      112.07     21.20 o 
 -10  19   2       37.55       67.20     22.98 o 
  -9  19   2        8.30       17.49     16.18 o 
  -8  19   2       35.26       48.41     19.00 o 
  -7  19   2       17.16       12.28     12.93 o 
  -6  19   2        5.29       13.45     11.20 o 
  -5  19   2        9.25        0.20     11.16 o 
  -4  19   2      191.87      167.19     18.92 o 
  -3  19   2     1509.87     1412.89     88.19 o 
  -2  19   2       47.25       33.98      9.84 o 
  -1  19   2      349.11      335.21     44.76 o 
   0  19   2      159.49      157.86     18.06 o 
   1  19   2        5.98       18.23      9.25 o 
   2  19   2      433.43      457.16     27.00 o 
   3  19   2        4.57        8.06      8.79 o 
   4  19   2       69.02       70.12     14.13 o 
   5  19   2        1.01       15.61     14.09 o 
   6  19   2        5.53       20.38     15.39 o 
   7  19   2       10.00       11.85     14.52 o 
   8  19   2        0.73        0.72     12.43 o 
   9  19   2       53.60       29.12     20.09 o 
  10  19   2      213.52      178.47     36.78 o 
 -11  20   2       13.66       16.55     13.64 o 
 -10  20   2        0.02       10.91     16.69 o 
  -9  20   2       20.24       15.82     15.32 o 
  -8  20   2       27.61       34.39     17.49 o 
  -7  20   2        1.66       24.78     14.96 o 
  -6  20   2       13.90        2.38     11.05 o 
  -5  20   2       42.29       34.32     15.32 o 
  -4  20   2       47.85       21.39     14.02 o 
  -3  20   2      165.07      133.60     25.22 o 
  -2  20   2      244.98      206.98     23.84 o 
  -1  20   2      353.98      327.14     23.43 o 
   0  20   2      366.34      413.98     26.29 o 
   1  20   2        9.60       10.15     14.34 o 
   2  20   2       31.68       41.47     11.74 o 
   3  20   2      145.50      118.17     16.75 o 
   4  20   2      291.10      350.57     25.90 o 
   5  20   2       98.46      103.83     25.07 o 
   6  20   2       32.11       20.09     16.84 o 
   7  20   2       59.58       59.75     22.62 o 
   8  20   2        5.20       18.28     17.27 o 
   9  20   2       87.88       80.71     27.75 o 
 -10  21   2        7.73       12.36     16.84 o 
  -9  21   2       33.91       69.65     24.13 o 
  -8  21   2       15.68        7.95     14.52 o 
  -7  21   2        9.50       19.94     14.23 o 
  -6  21   2       16.75        4.84     12.50 o 
  -5  21   2       80.45       73.70     20.23 o 
  -4  21   2        6.56       15.25     14.09 o 
  -3  21   2      140.40      129.12     24.93 o 
  -2  21   2       23.07       20.65      9.66 o 
  -1  21   2      202.97      231.70     20.56 o 
   0  21   2        8.69       17.24      9.75 o 
   1  21   2       61.04       55.51     21.10 o 
   2  21   2        5.81        4.14      8.62 o 
   3  21   2        0.06       11.25      9.52 o 
   4  21   2       18.54       26.16     17.49 o 
   5  21   2        3.15        7.88     15.10 o 
   6  21   2        4.67        6.72     15.10 o 
   7  21   2       13.02        9.54     18.21 o 
   8  21   2        8.45        7.66     17.70 o 
  -9  22   2       29.79       38.80     21.17 o 
  -8  22   2       66.54       50.72     21.46 o 
  -7  22   2        0.23      -12.72     12.72 o 
  -6  22   2        2.21        5.64     11.92 o 
  -5  22   2        2.22       26.73     16.62 o 
  -4  22   2        0.97        3.68     12.14 o 
  -3  22   2      315.30      288.22     35.33 o 
  -2  22   2      369.32      385.47     39.52 o 
  -1  22   2      430.21      428.86     28.14 o 
   0  22   2      418.31      393.53     51.81 o 
   1  22   2        3.05       -0.77      8.02 o 
   2  22   2        0.39       12.17      9.52 o 
   3  22   2      134.85      162.96     19.99 o 
   4  22   2      170.74      240.60     36.70 o 
   5  22   2        4.74       11.27     16.47 o 
   6  22   2        0.54       -2.31     16.04 o 
   7  22   2      192.02      218.78     39.23 o 
  -8  23   2        6.99      -12.07     13.87 o 
  -7  23   2       35.87       65.61     24.42 o 
  -6  23   2      113.94      213.00     34.90 o 
  -5  23   2       24.52       25.79     17.85 o 
  -4  23   2      207.26      173.70     31.86 o 
  -3  23   2      194.33      165.17     30.64 o 
  -2  23   2      361.18      390.46     40.68 o 
  -1  23   2      259.32      303.82     24.93 o 
   0  23   2        5.61       20.95     10.50 o 
   1  23   2        1.89       -0.40     11.24 o 
   2  23   2        8.24       13.57     10.78 o 
   3  23   2      352.84      445.75     40.68 o 
   4  23   2       16.20       32.66     20.59 o 
   5  23   2       23.78       57.73     23.41 o 
   6  23   2        0.15        7.73     17.77 o 
  -7  24   2       12.52        9.10     16.98 o 
  -6  24   2      129.34      144.94     31.14 o 
  -5  24   2       24.33       18.64     16.98 o 
  -4  24   2        4.71       22.40     16.91 o 
  -3  24   2      400.32      386.34     43.71 o 
  -2  24   2       24.91        8.45     14.02 o 
  -1  24   2       88.64       57.25     14.16 o 
   0  24   2        1.46       14.70     11.03 o 
   1  24   2        0.27        0.92     17.23 o 
   2  24   2      127.32      127.57     19.70 o 
   3  24   2       90.32      145.45     30.64 o 
   4  24   2      265.04      378.18     46.10 o 
   5  24   2       10.72      -12.14     15.39 o 
  -5  25   2        1.44       -1.23     15.10 o 
  -4  25   2      272.78      342.70     44.29 o 
  -3  25   2      669.22      746.24     58.53 o 
  -2  25   2      178.81      138.44     28.97 o 
  -1  25   2       69.35       99.49     26.01 o 
   0  25   2       11.77       19.58     13.26 o 
   1  25   2       58.12       91.82     30.35 o 
   2  25   2        0.70       -2.49     15.53 o 
   3  25   2       69.23      190.97     36.49 o 
   4  25   2        3.05      -10.84     15.82 o 
  -3  26   2      176.35      243.71     38.37 o 
  -2  26   2        2.55       18.06     19.29 o 
  -1  26   2        0.02       25.58     19.65 o 
   0  26   2       25.25       60.71     16.55 o 
   1  26   2        6.67       27.55     14.13 o 
 -16   1   3      328.80      339.02     35.06 o 
 -15   1   3      115.96       76.91     18.85 o 
 -14   1   3       20.97       29.86     13.58 o 
 -13   1   3       38.94       33.22     10.51 o 
 -12   1   3       21.26       14.04      7.08 o 
 -11   1   3      377.90      411.80     18.04 o 
 -10   1   3      391.44      420.01     15.26 o 
  -9   1   3      138.60      153.37      8.55 o 
  -8   1   3      701.46      711.88     11.75 o 
  -7   1   3       19.68       35.15      2.98 o 
  -6   1   3     8632.83     8665.10     91.44 o 
  -5   1   3      125.24      125.95      4.26 o 
  -4   1   3     3373.44     3387.74     35.25 o 
  -3   1   3     9182.26     9237.16     87.70 o 
  -2   1   3       11.73       34.83      1.94 o 
  -1   1   3     1832.62     1723.74     21.18 o 
   0   1   3      243.78      307.68      4.89 o 
   1   1   3      490.44      527.84      8.39 o 
   2   1   3        6.03        0.33      1.54 o 
   3   1   3     2886.81     2883.58     38.98 o 
   4   1   3      704.57      605.27     12.24 o 
   5   1   3     1115.80     1328.51     22.13 o 
   6   1   3      725.48      733.68     15.44 o 
   7   1   3       62.64       53.53      6.17 o 
   8   1   3      109.57       90.83      7.61 o 
   9   1   3      265.11      258.44     14.08 o 
  10   1   3      380.20      372.82     20.81 o 
  11   1   3       91.99       94.76     11.30 o 
  12   1   3      103.08      106.32     14.85 o 
 -16   2   3        5.00       -3.85     14.02 o 
 -15   2   3       44.43       23.57     15.07 o 
 -14   2   3        3.53       -5.64     11.57 o 
 -13   2   3       12.25       16.67      9.30 o 
 -12   2   3       30.41       29.92      7.81 o 
 -11   2   3      427.62      410.18     18.02 o 
 -10   2   3       28.56       19.14      4.61 o 
  -9   2   3       79.44       70.80      5.76 o 
  -8   2   3       48.11       33.03      3.34 o 
  -7   2   3      965.04     1140.38     17.86 o 
  -6   2   3     1029.24     1109.52     15.85 o 
  -5   2   3      141.29      229.48      9.80 o 
  -4   2   3     1265.40     1196.19     13.66 o 
  -3   2   3     3790.35     4045.69     38.23 o 
  -2   2   3      423.11      310.00      4.86 o 
  -1   2   3       91.43      152.19      3.56 o 
   0   2   3    13793.46    13897.19    142.84 o 
   1   2   3      280.69      292.55      5.66 o 
   2   2   3      383.45      420.82      7.87 o 
   3   2   3     2730.57     2873.85     38.99 o 
   4   2   3     1624.16     1696.65     25.82 o 
   5   2   3      616.38      601.61     13.93 o 
   6   2   3      156.60      122.31      6.48 o 
   7   2   3      521.69      492.01     14.69 o 
   8   2   3      314.12      338.63     11.75 o 
   9   2   3      220.44      193.05     13.17 o 
  10   2   3     1769.73     1813.87     51.53 o 
  11   2   3       19.42        7.10      8.24 o 
  12   2   3      121.52      115.90     30.89 o 
  13   2   3        0.66        0.78     12.43 o 
 -16   3   3        0.74       -8.14     14.97 o 
 -15   3   3       28.37        0.32     13.05 o 
 -14   3   3       21.92       19.61     13.28 o 
 -13   3   3       11.75        3.52      8.25 o 
 -12   3   3       10.82       12.07      6.75 o 
 -11   3   3       33.89       27.50      7.03 o 
 -10   3   3       63.53       72.82      6.57 o 
  -9   3   3       20.61       19.83      3.77 o 
  -8   3   3     1337.27     1358.06     21.43 o 
  -7   3   3      833.31      815.29     13.42 o 
  -6   3   3     5672.04     5575.81     60.55 o 
  -5   3   3      195.83      161.29      4.17 o 
  -4   3   3      101.93       95.45      2.89 o 
  -3   3   3      137.09      182.63      3.63 o 
  -2   3   3     2423.58     2324.98     22.74 o 
  -1   3   3      600.59      627.99      7.92 o 
   0   3   3     5384.29     5466.10     51.54 o 
   1   3   3     1994.87     2203.06     24.42 o 
   2   3   3      731.08      912.31     18.43 o 
   3   3   3     2654.55     2759.38     37.83 o 
   4   3   3      122.91      209.94      7.00 o 
   5   3   3     1069.23     1036.16     20.81 o 
   6   3   3       33.31       18.46      3.58 o 
   7   3   3      509.58      527.60     14.48 o 
   8   3   3      270.41      272.77     15.07 o 
   9   3   3      448.60      483.73     24.95 o 
  10   3   3      679.98      762.65     37.35 o 
  11   3   3       20.85       30.43     12.97 o 
  12   3   3       33.48       31.13     17.05 o 
  13   3   3        6.90       15.25     13.45 o 
  14   3   3        0.00        1.37     21.03 o 
 -16   4   3        4.17       11.20     16.55 o 
 -15   4   3        6.95       17.35     14.99 o 
 -14   4   3      139.03      125.18     20.98 o 
 -13   4   3      456.71      452.39     51.94 o 
 -12   4   3        0.40        0.64      6.15 o 
 -11   4   3       15.20       20.75      5.40 o 
 -10   4   3       78.19       51.89     11.62 o 
  -9   4   3       19.93       16.91      4.22 o 
  -8   4   3      118.18      111.42      5.27 o 
  -7   4   3      336.34      367.34      8.85 o 
  -6   4   3      362.75      358.12      6.92 o 
  -5   4   3       90.52      130.64      3.85 o 
  -4   4   3      594.88      546.08      7.74 o 
  -3   4   3       17.51        0.06      1.25 o 
  -2   4   3        5.07        0.56      1.12 o 
  -1   4   3      193.62      220.27      5.10 o 
   0   4   3      511.17      429.51      6.25 o 
   1   4   3      486.51      649.28      9.86 o 
   2   4   3       69.51       74.31      3.24 o 
   3   4   3     1135.91     1115.84     17.25 o 
   4   4   3       19.13       14.21      2.75 o 
   5   4   3      130.12      129.14      7.29 o 
   6   4   3        2.00        1.27      2.52 o 
   7   4   3      564.18      562.33     14.93 o 
   8   4   3       72.57       66.39      8.23 o 
   9   4   3      285.82      270.46     21.99 o 
  10   4   3       73.66       82.36     15.19 o 
  11   4   3      330.88      331.21     38.22 o 
  12   4   3      239.76      247.47     25.08 o 
  13   4   3        0.11       -7.31     11.62 o 
  14   4   3        1.05        9.61     23.19 o 
 -16   5   3        0.33       -3.95     15.43 o 
 -15   5   3       36.17       31.60     15.32 o 
 -14   5   3       89.44       72.16     26.55 o 
 -13   5   3       58.10       40.84     10.50 o 
 -12   5   3      143.00      134.59     18.80 o 
 -11   5   3       27.61       16.65      5.56 o 
 -10   5   3       60.46       43.21      5.81 o 
  -9   5   3        0.08        4.04      3.53 o 
  -8   5   3      222.35      203.13      6.85 o 
  -7   5   3     1241.18     1442.21     19.60 o 
  -6   5   3      448.49      456.73      8.09 o 
  -5   5   3      116.11       86.77      3.30 o 
  -4   5   3      698.94      586.20      8.57 o 
  -3   5   3       50.04       55.91      2.33 o 
  -2   5   3      671.26      706.01      8.67 o 
  -1   5   3        0.76        6.03      1.18 o 
   0   5   3      618.49      728.11      9.05 o 
   1   5   3      630.33      645.87     10.02 o 
   2   5   3       39.70       38.45      2.84 o 
   3   5   3        1.33       11.11      2.12 o 
   4   5   3      341.08      303.41      7.23 o 
   5   5   3       86.61       93.93      4.74 o 
   6   5   3       10.47        8.40      3.26 o 
   7   5   3       82.25       78.23      6.11 o 
   8   5   3      339.42      363.27     15.25 o 
   9   5   3      110.36      110.84     11.18 o 
  10   5   3      376.34      349.33     25.95 o 
  11   5   3        7.29       13.94     15.03 o 
  12   5   3       88.12       53.61     20.88 o 
  13   5   3       37.03       55.15     17.26 o 
  14   5   3       20.84        0.22     15.75 o 
 -16   6   3       26.43        4.71     15.17 o 
 -15   6   3        0.45       -7.28     11.77 o 
 -14   6   3      182.46      165.22     23.25 o 
 -13   6   3      950.06      987.43     47.28 o 
 -12   6   3       99.68      100.90     10.92 o 
 -11   6   3       15.66       11.58      5.43 o 
 -10   6   3        4.03        1.81      4.06 o 
  -9   6   3      148.82      176.04      8.98 o 
  -8   6   3       46.97       53.06      4.81 o 
  -7   6   3      308.75      300.27      7.24 o 
  -6   6   3      321.11      384.28      7.39 o 
  -5   6   3      567.22      605.87      9.36 o 
  -4   6   3      254.51      217.19      5.95 o 
  -3   6   3        1.00        4.81      1.77 o 
  -2   6   3      555.87      518.93      7.70 o 
  -1   6   3        7.82        7.85      1.32 o 
   0   6   3     1022.51     1121.89     12.92 o 
   1   6   3      647.81      705.40     10.32 o 
   2   6   3     6319.01     6537.32     73.62 o 
   3   6   3      513.26      555.31     17.32 o 
   4   6   3       75.72       72.39      3.91 o 
   5   6   3       61.01       68.16      4.23 o 
   6   6   3      138.13      151.74      6.53 o 
   7   6   3        3.62        5.10      4.09 o 
   8   6   3       58.56       54.61      6.80 o 
   9   6   3        5.20        2.15      5.54 o 
  10   6   3       75.00       83.92     24.42 o 
  11   6   3      314.21      353.03     40.97 o 
  12   6   3        4.97        1.01     15.53 o 
  13   6   3       38.34       58.12     17.78 o 
  14   6   3       13.76       15.66     16.21 o 
 -16   7   3       48.08       16.55     23.77 o 
 -15   7   3      135.61      119.52     22.40 o 
 -14   7   3       44.31       57.21     17.06 o 
 -13   7   3      272.50      285.95     26.77 o 
 -12   7   3        1.66        0.38      7.44 o 
 -11   7   3       95.61      104.01      9.37 o 
 -10   7   3        5.16       10.68      4.95 o 
  -9   7   3        3.41        5.99      3.86 o 
  -8   7   3        4.30       -0.15      2.89 o 
  -7   7   3      322.74      305.98      7.15 o 
  -6   7   3     4755.24     4982.24     53.03 o 
  -5   7   3      340.96      349.14      6.64 o 
  -4   7   3     1674.91     1673.95     19.74 o 
  -3   7   3      259.99      293.81      6.63 o 
  -2   7   3      152.61      146.21      4.55 o 
  -1   7   3      794.32      822.33     10.59 o 
   0   7   3     3332.58     3713.52     37.83 o 
   1   7   3     1918.31     1976.65     25.16 o 
   2   7   3      656.53      713.45     12.03 o 
   3   7   3     2198.55     2229.46     30.72 o 
   4   7   3       73.94      108.20      5.19 o 
   5   7   3       75.99       62.39      6.52 o 
   6   7   3       10.81       10.69      4.02 o 
   7   7   3        0.56        2.48      3.99 o 
   8   7   3      163.78      161.40     10.88 o 
   9   7   3      469.15      458.53     19.80 o 
  10   7   3        1.57        1.30     12.21 o 
  11   7   3        1.84       12.14     15.39 o 
  12   7   3        8.48       10.40     15.61 o 
  13   7   3        9.28       17.27     14.53 o 
 -16   8   3        1.02       -7.66     17.63 o 
 -15   8   3        3.57       -5.67     12.49 o 
 -14   8   3       35.92       35.03     14.94 o 
 -13   8   3      113.07      123.70     17.83 o 
 -12   8   3       46.24       47.36     10.50 o 
 -11   8   3       78.56       72.47     10.47 o 
 -10   8   3      123.52       97.33     10.14 o 
  -9   8   3        8.08        2.80      3.91 o 
  -8   8   3       72.91       75.57      6.20 o 
  -7   8   3     1576.83     1679.60     22.64 o 
  -6   8   3      268.76      288.66      6.70 o 
  -5   8   3     1501.95     1559.05     19.33 o 
  -4   8   3      133.37      154.14      7.00 o 
  -3   8   3      708.52      654.12     10.99 o 
  -2   8   3      246.65      239.23      5.96 o 
  -1   8   3      200.26      189.45      4.15 o 
   0   8   3      153.80      192.85      4.34 o 
   1   8   3      256.35      215.52      5.52 o 
   2   8   3        2.76        3.15      1.91 o 
   3   8   3      542.23      590.04     11.36 o 
   4   8   3      113.05      120.70      7.94 o 
   5   8   3      133.52      126.51      6.73 o 
   6   8   3        7.15        0.38      3.67 o 
   7   8   3        0.10       -0.49      4.00 o 
   8   8   3      221.43      212.36     17.11 o 
   9   8   3      423.41      402.24     18.89 o 
  10   8   3     1342.65     1391.53     80.56 o 
  11   8   3       66.21       22.54     16.47 o 
  12   8   3        0.01        8.53     16.62 o 
  13   8   3        0.82        4.48     18.28 o 
 -15   9   3       45.11        4.34     19.36 o 
 -14   9   3      215.93      147.55     22.25 o 
 -13   9   3      114.64      134.66     18.34 o 
 -12   9   3      250.98      235.85     18.05 o 
 -11   9   3      113.15       90.59     12.28 o 
 -10   9   3       32.10       12.14      6.27 o 
  -9   9   3      205.45      176.20     10.84 o 
  -8   9   3      175.30      192.09      9.34 o 
  -7   9   3      226.75      247.70      9.26 o 
  -6   9   3       25.62       36.10      3.82 o 
  -5   9   3      431.17      407.71      7.42 o 
  -4   9   3       70.20       76.28      4.07 o 
  -3   9   3      477.67      524.85     10.45 o 
  -2   9   3        4.78        4.12      1.96 o 
  -1   9   3       41.21       32.12      2.07 o 
   0   9   3        8.99       18.78      1.90 o 
   1   9   3     1382.85     1370.17     18.43 o 
   2   9   3      326.55      293.22      6.99 o 
   3   9   3      486.95      555.27     11.76 o 
   4   9   3      262.48      260.74      8.29 o 
   5   9   3       99.75       94.19      7.12 o 
   6   9   3      176.85      133.00      9.58 o 
   7   9   3       75.43       76.43      7.54 o 
   8   9   3       36.34       24.17      6.92 o 
   9   9   3       13.22        9.14      8.96 o 
  10   9   3      149.76      172.83     30.92 o 
  11   9   3        3.25       -1.45     15.17 o 
  12   9   3        1.68      -13.01     14.67 o 
  13   9   3        4.29       21.75     22.40 o 
 -15  10   3      665.00      795.59     66.76 o 
 -14  10   3       98.46       71.53     25.00 o 
 -13  10   3      257.85      257.97     20.46 o 
 -12  10   3       98.86      157.21     16.03 o 
 -11  10   3      154.79      146.22     14.64 o 
 -10  10   3       87.77       91.32     10.67 o 
  -9  10   3       57.92       35.25      7.22 o 
  -8  10   3      111.52      125.52      9.30 o 
  -7  10   3       60.21       69.74      7.13 o 
  -6  10   3       23.86       26.04      3.90 o 
  -5  10   3      217.88      212.96      7.93 o 
  -4  10   3      178.25      173.13      5.93 o 
  -3  10   3       77.53       72.31      4.37 o 
  -2  10   3      632.99      685.65     12.80 o 
  -1  10   3      530.83      519.66      8.86 o 
   0  10   3      187.12      191.68      4.84 o 
   1  10   3       46.93       34.41      2.94 o 
   2  10   3      164.44      177.38      6.51 o 
   3  10   3        0.41       -0.55      2.44 o 
   4  10   3      111.41      101.00      5.78 o 
   5  10   3       85.41       94.89      6.80 o 
   6  10   3      148.10      127.97      8.86 o 
   7  10   3       11.13       16.86      5.61 o 
   8  10   3       74.42       65.71      9.15 o 
   9  10   3        1.45        1.32      8.32 o 
  10  10   3       23.00        6.29     14.45 o 
  11  10   3        1.18       10.98     16.91 o 
  12  10   3        0.02       21.31     18.71 o 
  13  10   3       27.15       38.51     23.05 o 
 -15  11   3        1.30       11.20     21.17 o 
 -14  11   3      279.79      261.59     26.82 o 
 -13  11   3        8.67       -0.40     12.72 o 
 -12  11   3        5.05       -3.47      7.44 o 
 -11  11   3        0.98       10.96      8.91 o 
 -10  11   3        2.24        2.99      6.13 o 
  -9  11   3       29.12       14.07      6.31 o 
  -8  11   3      102.97      102.58     12.91 o 
  -7  11   3        1.89        0.89      4.52 o 
  -6  11   3     1887.79     1927.65     39.37 o 
  -5  11   3       45.56       53.22      5.40 o 
  -4  11   3      284.15      310.80      9.96 o 
  -3  11   3       67.24       56.34      4.72 o 
  -2  11   3     2027.66     2043.38     29.03 o 
  -1  11   3      508.75      496.19      8.81 o 
   0  11   3      186.78      172.12      5.25 o 
   1  11   3      215.25      226.73      6.60 o 
   2  11   3       20.43       15.25      2.74 o 
   3  11   3      198.76      202.83      7.99 o 
   4  11   3     2796.87     2719.03     46.33 o 
   5  11   3      112.29      111.14      7.39 o 
   6  11   3      159.23      151.92      8.63 o 
   7  11   3        2.44        3.79      4.69 o 
   8  11   3       13.26        9.99      5.67 o 
   9  11   3      170.36      198.80     31.11 o 
  10  11   3      110.50      115.53     27.53 o 
  11  11   3       21.99       25.72     17.77 o 
  12  11   3       15.37       18.57     20.66 o 
  13  11   3       67.35       56.72     27.96 o 
 -15  12   3        4.45       10.77     21.03 o 
 -14  12   3        3.68        9.20     12.11 o 
 -13  12   3      346.85      340.41     42.92 o 
 -12  12   3      470.08      498.19     31.54 o 
 -11  12   3      253.12      233.50     18.32 o 
 -10  12   3       37.20       25.28      8.47 o 
  -9  12   3      265.61      239.64     14.74 o 
  -8  12   3      176.09      164.89     12.09 o 
  -7  12   3       65.22       60.19      8.20 o 
  -6  12   3       57.17       65.19      8.69 o 
  -5  12   3        0.13       -4.14      4.14 o 
  -4  12   3       81.16       91.76      6.10 o 
  -3  12   3       14.53       12.90      3.10 o 
  -2  12   3      378.60      378.53     11.98 o 
  -1  12   3       93.85       96.52      3.96 o 
   0  12   3      342.42      286.02      7.89 o 
   1  12   3      883.76      822.08     14.87 o 
   2  12   3       23.29       28.44      4.97 o 
   3  12   3     6042.05     5815.85     88.40 o 
   4  12   3        6.22        5.74      4.17 o 
   5  12   3       17.12       11.75      4.69 o 
   6  12   3       15.62       12.84      4.99 o 
   7  12   3       44.89       40.14      7.18 o 
   8  12   3        0.00        6.00      7.33 o 
   9  12   3        0.00       11.92     14.31 o 
  10  12   3        4.01       -3.11     13.08 o 
  11  12   3        6.22       10.69     17.41 o 
  12  12   3       17.76       -0.36     15.25 o 
 -14  13   3      142.65      133.20     40.68 o 
 -13  13   3      279.79      256.32     26.17 o 
 -12  13   3       18.18       42.28     14.04 o 
 -11  13   3        0.02        9.90      8.28 o 
 -10  13   3       98.86      104.64     13.26 o 
  -9  13   3        2.80        4.33      6.01 o 
  -8  13   3        4.45       20.85      6.73 o 
  -7  13   3       14.86       15.04      5.83 o 
  -6  13   3       31.41       18.77      6.45 o 
  -5  13   3       86.23       91.20      9.29 o 
  -4  13   3        0.04       -0.21      3.55 o 
  -3  13   3      190.96      198.45      9.93 o 
  -2  13   3        0.16        0.66      3.50 o 
  -1  13   3      184.45      184.93      8.34 o 
   0  13   3     1220.67     1218.17     22.60 o 
   1  13   3     1357.81     1396.43     32.58 o 
   2  13   3      558.76      534.30     17.69 o 
   3  13   3      836.29      826.33     23.81 o 
   4  13   3      654.15      671.76     25.62 o 
   5  13   3        0.47        1.73      4.02 o 
   6  13   3        5.52        6.35      4.80 o 
   7  13   3      185.78      171.39     12.68 o 
   8  13   3       47.14       39.66     10.40 o 
   9  13   3        2.58       -5.71     11.42 o 
  10  13   3       13.70       16.11     17.05 o 
  11  13   3        1.27      -13.66     13.66 o 
  12  13   3      108.89       85.55     28.76 o 
 -14  14   3       42.35       59.05     17.70 o 
 -13  14   3       71.17       62.47     16.27 o 
 -12  14   3      168.26      149.23     26.52 o 
 -11  14   3       41.36       24.82     15.68 o 
 -10  14   3        4.06       -1.34      9.84 o 
  -9  14   3       26.29       42.75      9.74 o 
  -8  14   3      102.76      103.64     10.83 o 
  -7  14   3        0.07        5.95      6.66 o 
  -6  14   3      176.70      161.00     16.69 o 
  -5  14   3        7.53       -3.22      5.12 o 
  -4  14   3        3.07        0.21      4.11 o 
  -3  14   3       86.65       77.01      8.05 o 
  -2  14   3        1.85        3.91      4.35 o 
  -1  14   3     1475.11     1510.38     33.08 o 
   0  14   3        2.46        6.44      4.24 o 
   1  14   3      172.16      186.23     12.86 o 
   2  14   3      258.11      250.56     12.42 o 
   3  14   3        0.12        1.11      4.18 o 
   4  14   3        0.32       -0.99      4.26 o 
   5  14   3       93.76       68.11      7.82 o 
   6  14   3        4.51        7.52      5.03 o 
   7  14   3      223.59      224.91     14.27 o 
   8  14   3       15.24       29.41     16.18 o 
   9  14   3        4.37      -11.99     11.99 o 
  10  14   3        1.93        1.88     14.96 o 
  11  14   3        1.32       -4.12     14.81 o 
  12  14   3       42.56       43.64     24.28 o 
 -13  15   3      263.89      241.86     28.14 o 
 -12  15   3       11.85        8.81     11.57 o 
 -11  15   3       18.98       32.46     15.03 o 
 -10  15   3       40.66       37.39     12.03 o 
  -9  15   3       60.18       40.57     13.45 o 
  -8  15   3       36.25       26.45      8.97 o 
  -7  15   3      529.20      496.56     48.90 o 
  -6  15   3      163.86      159.96     14.40 o 
  -5  15   3      124.93      124.91     11.33 o 
  -4  15   3      306.57      307.64     20.62 o 
  -3  15   3       20.06       21.30      5.97 o 
  -2  15   3        1.43        1.34      4.84 o 
  -1  15   3      105.13      107.73     14.28 o 
   0  15   3        0.00       -1.22      4.06 o 
   1  15   3      217.64      203.18     13.66 o 
   2  15   3      220.19      239.40     13.75 o 
   3  15   3      420.86      398.66     17.48 o 
   4  15   3        1.15       -4.83      4.89 o 
   5  15   3        6.04        9.30      6.06 o 
   6  15   3      264.01      265.32     15.28 o 
   7  15   3      374.55      378.73     27.63 o 
   8  15   3       47.14       67.92     22.18 o 
   9  15   3        0.82       -0.72     12.57 o 
  10  15   3       33.21       85.84     26.16 o 
  11  15   3       21.70       40.75     21.03 o 
 -13  16   3      224.11      174.56     24.28 o 
 -12  16   3      734.60      874.31     45.93 o 
 -11  16   3        0.13        1.13     10.29 o 
 -10  16   3       11.82       21.56     11.31 o 
  -9  16   3        4.68        8.96      9.07 o 
  -8  16   3        6.32        8.86     10.98 o 
  -7  16   3      160.65      163.12     16.80 o 
  -6  16   3      429.02      387.38     30.87 o 
  -5  16   3      256.94      237.07     16.92 o 
  -4  16   3       13.67       11.29     13.33 o 
  -3  16   3       28.15       26.09      6.60 o 
  -2  16   3      156.16      153.65     12.27 o 
  -1  16   3      206.13      192.42     14.65 o 
   0  16   3        2.13        6.96      4.86 o 
   1  16   3     1098.54     1126.70     31.46 o 
   2  16   3       79.98       77.94      9.55 o 
   3  16   3     1704.75     1693.51     48.19 o 
   4  16   3       41.94       22.83      7.90 o 
   5  16   3      244.32      269.23     22.00 o 
   6  16   3        0.66       -5.03      7.65 o 
   7  16   3       17.87       29.34     17.12 o 
   8  16   3       40.54       77.24     23.05 o 
   9  16   3       60.74       78.18     24.57 o 
  10  16   3       26.64       17.20     18.28 o 
  11  16   3       22.42       40.46     23.27 o 
 -13  17   3       21.52        9.17     13.51 o 
 -12  17   3        6.55       11.08     13.47 o 
 -11  17   3        9.01       -2.51     10.90 o 
 -10  17   3       17.33       24.32     11.85 o 
  -9  17   3       48.15       78.21     22.00 o 
  -8  17   3       82.99       92.27     21.68 o 
  -7  17   3        4.73       -7.25      7.25 o 
  -6  17   3      597.74      517.63     27.96 o 
  -5  17   3       21.51       32.66     13.98 o 
  -4  17   3       62.99       27.09     10.47 o 
  -3  17   3      210.56      196.66     15.76 o 
  -2  17   3       34.13       26.39      7.28 o 
  -1  17   3        5.58        8.86      5.69 o 
   0  17   3      523.08      533.40     28.44 o 
   1  17   3      202.43      193.75     19.32 o 
   2  17   3      105.09       87.72     11.57 o 
   3  17   3      107.11      125.06     13.42 o 
   4  17   3        9.49       14.30      9.35 o 
   5  17   3        3.35        9.40      9.42 o 
   6  17   3        2.68        7.01     12.64 o 
   7  17   3      168.34      172.25     31.94 o 
   8  17   3        2.87       19.51     16.33 o 
   9  17   3       36.84       76.88     26.23 o 
  10  17   3        5.35       46.82     21.60 o 
 -12  18   3        3.78      -11.04     12.31 o 
 -11  18   3        5.90        6.11     10.89 o 
 -10  18   3        8.75       24.22     12.67 o 
  -9  18   3       34.73       12.30     10.43 o 
  -8  18   3       26.62       39.52     16.55 o 
  -7  18   3       97.08       58.60     18.28 o 
  -6  18   3       12.34       12.75      9.76 o 
  -5  18   3       20.81       19.59     11.92 o 
  -4  18   3       52.29       53.47     13.06 o 
  -3  18   3      265.45      217.15     20.31 o 
  -2  18   3        1.82       -0.82      5.51 o 
  -1  18   3      255.10      261.17     21.33 o 
   0  18   3       16.01       17.29      7.54 o 
   1  18   3      630.56      684.48     27.71 o 
   2  18   3      173.43      183.09     22.11 o 
   3  18   3        0.25       -3.30      7.65 o 
   4  18   3       93.25       96.38     15.35 o 
   5  18   3        5.52        3.95      9.67 o 
   6  18   3       60.09       56.79     21.24 o 
   7  18   3      166.30      280.42     39.45 o 
   8  18   3      110.50      179.26     35.33 o 
   9  18   3       42.57       -9.90     14.23 o 
  10  18   3      135.96      144.07     35.55 o 
 -11  19   3        0.01       16.86     18.93 o 
 -10  19   3       55.07       69.76     16.82 o 
  -9  19   3       61.56       92.62     16.77 o 
  -8  19   3        2.99       -7.88     10.40 o 
  -7  19   3        2.14       29.05     14.96 o 
  -6  19   3        7.29        4.15     10.52 o 
  -5  19   3       73.46       35.97     21.86 o 
  -4  19   3      291.55      329.79     25.81 o 
  -3  19   3      174.26      162.52     19.17 o 
  -2  19   3      678.29      678.00     24.20 o 
  -1  19   3      337.75      384.83     25.14 o 
   0  19   3       38.60       31.14      9.85 o 
   1  19   3      315.08      323.14     23.57 o 
   2  19   3        5.39        4.07      9.68 o 
   3  19   3       61.72       39.13     12.90 o 
   4  19   3       47.27       57.93     13.41 o 
   5  19   3       70.30       39.59     12.33 o 
   6  19   3       43.29       50.36     21.17 o 
   7  19   3        3.61      -12.14     12.14 o 
   8  19   3        2.09       52.09     22.33 o 
   9  19   3      296.90      400.14     51.08 o 
 -11  20   3        8.09        7.36     13.43 o 
 -10  20   3        0.01       -1.05     11.21 o 
  -9  20   3      205.65      298.20     39.56 o 
  -8  20   3       48.39       59.68     19.94 o 
  -7  20   3      102.28       89.81     22.47 o 
  -6  20   3        5.88        2.53     12.21 o 
  -5  20   3        0.77       -8.15      8.26 o 
  -4  20   3      190.18      163.94     27.10 o 
  -3  20   3      262.51      169.65     27.46 o 
  -2  20   3      111.83      116.73     29.55 o 
  -1  20   3       68.73       74.56     26.08 o 
   0  20   3      184.54      184.15     19.08 o 
   1  20   3       77.46       96.31     17.56 o 
   2  20   3      115.19      189.97     19.86 o 
   3  20   3        0.02       12.88      9.63 o 
   4  20   3       65.01       81.59     27.31 o 
   5  20   3       28.63       22.98     17.77 o 
   6  20   3        0.00       15.32     16.91 o 
   7  20   3       54.57      107.15     28.97 o 
   8  20   3       48.64       34.68     22.25 o 
 -10  21   3       65.53       57.37     20.59 o 
  -9  21   3      210.25      256.95     26.08 o 
  -8  21   3       91.30       65.32     21.68 o 
  -7  21   3       71.74       57.30     20.45 o 
  -6  21   3      471.23      488.72     46.82 o 
  -5  21   3       20.61        5.13     13.73 o 
  -4  21   3      277.79      240.97     32.73 o 
  -3  21   3        5.58       -4.12     11.42 o 
  -2  21   3       72.73       60.55     19.29 o 
  -1  21   3      229.26      271.15     22.56 o 
   0  21   3        0.70        8.14     10.40 o 
   1  21   3        9.49       11.72     11.34 o 
   2  21   3       38.88       42.96     12.33 o 
   3  21   3        5.32       -0.98      9.27 o 
   4  21   3      199.55      199.78     24.02 o 
   5  21   3       78.72       50.65     22.47 o 
   6  21   3       36.20       61.85     24.06 o 
   7  21   3        0.29       28.25     20.88 o 
   8  21   3        0.98        3.90     17.12 o 
  -9  22   3        2.70       12.34     12.69 o 
  -8  22   3       18.17       14.96     16.33 o 
  -7  22   3        2.49        8.74     14.81 o 
  -6  22   3       51.21       31.79     18.79 o 
  -5  22   3       10.66       20.74     14.74 o 
  -4  22   3       54.48       35.91     19.29 o 
  -3  22   3       16.66       28.68     17.20 o 
  -2  22   3       52.18      101.01     24.42 o 
  -1  22   3        2.45       -3.15      8.81 o 
   0  22   3        0.78        0.82     11.09 o 
   1  22   3      164.82      179.36     54.55 o 
   2  22   3        0.34       -1.13      8.49 o 
   3  22   3      360.62      408.38     34.47 o 
   4  22   3       74.31       72.76     24.93 o 
   5  22   3        2.95        9.25     16.55 o 
   6  22   3        2.66       12.86     16.40 o 
   7  22   3       23.73       23.63     21.17 o 
  -8  23   3        6.75       23.63     19.51 o 
  -7  23   3       46.19       71.24     24.06 o 
  -6  23   3        5.79       -2.96     14.38 o 
  -5  23   3        5.50       -8.74     13.73 o 
  -4  23   3      234.93      261.70     37.21 o 
  -3  23   3       21.87       42.85     18.93 o 
  -2  23   3       68.02       38.29     19.00 o 
  -1  23   3       47.27       34.30     12.53 o 
   0  23   3       48.54       82.52     16.17 o 
   1  23   3        0.19        3.14     10.37 o 
   2  23   3       62.23       74.79     15.66 o 
   3  23   3        0.00       10.73     10.75 o 
   4  23   3       89.12      110.33     27.96 o 
   5  23   3        1.70       -9.18     15.53 o 
   6  23   3        2.33       -8.02     17.63 o 
  -7  24   3       16.07       58.67     22.25 o 
  -6  24   3        1.83       29.41     20.30 o 
  -5  24   3        0.01       10.84     16.98 o 
  -4  24   3      180.31      191.54     34.03 o 
  -3  24   3      233.61      212.57     35.40 o 
  -2  24   3        2.25       12.64     14.67 o 
  -1  24   3       14.90        6.21     15.10 o 
   0  24   3       38.01       51.68     14.98 o 
   1  24   3       77.05       72.98     16.88 o 
   2  24   3        5.68       13.13     12.04 o 
   3  24   3       16.63       34.98     14.14 o 
   4  24   3        1.30       45.59     21.97 o 
  -5  25   3       30.64       54.70     23.27 o 
  -4  25   3      204.50      193.42     35.69 o 
  -3  25   3        7.27       21.89     17.49 o 
  -2  25   3        0.04       19.44     19.36 o 
  -1  25   3       74.00       57.15     22.83 o 
   0  25   3        7.99        0.92     10.74 o 
   1  25   3       26.91       28.48     13.39 o 
   2  25   3       16.08       11.76     12.84 o 
   3  25   3       25.05       45.45     23.99 o 
  -1  26   3        8.67        7.37     17.99 o 
 -16   0   4       89.13       98.99     32.73 o 
 -15   0   4       36.41        2.24     18.06 o 
 -14   0   4       31.26       13.37     17.20 o 
 -13   0   4       29.12       21.66     12.32 o 
 -12   0   4       29.02       20.45     28.58 o 
 -11   0   4       45.77       26.21     10.19 o 
 -10   0   4        1.13        1.21      5.74 o 
  -9   0   4       12.58        5.26      5.08 o 
  -8   0   4      761.15      773.89     16.53 o 
  -7   0   4     2155.30     2179.08     35.57 o 
  -6   0   4    10712.57    11204.60    157.31 o 
  -5   0   4      190.58      176.44      5.34 o 
  -4   0   4     5205.73     5625.14     81.06 o 
  -3   0   4    14497.53    15079.25    209.65 o 
  -2   0   4      314.09      354.01     10.65 o 
  -1   0   4     3193.25     3092.72     52.49 o 
   0   0   4     4329.18     4211.27     68.28 o 
   1   0   4     3253.24     3409.46     56.47 o 
   2   0   4      428.38      467.43     13.87 o 
   3   0   4      231.28      340.79     19.19 o 
   4   0   4     3198.81     3697.07     71.08 o 
   5   0   4     1329.61     1379.03     41.32 o 
   6   0   4      280.02      265.72     15.48 o 
   7   0   4     4013.00     4070.09    143.95 o 
   8   0   4      311.27      264.70     21.70 o 
   9   0   4      347.58      382.16     46.42 o 
  10   0   4      852.43      938.91     64.05 o 
  11   0   4       37.87       61.42     22.47 o 
  12   0   4      264.45      334.25     41.98 o 
 -16   1   4       35.05       48.50     19.55 o 
 -15   1   4       88.78       56.71     17.70 o 
 -14   1   4      111.61      141.25     26.99 o 
 -13   1   4       99.17      103.97     14.58 o 
 -12   1   4       62.68       58.07      9.78 o 
 -11   1   4       23.91       18.76      6.57 o 
 -10   1   4      122.87      133.32      8.52 o 
  -9   1   4      180.19      220.79      8.45 o 
  -8   1   4       24.62       19.71      2.73 o 
  -7   1   4     8007.52     8501.47     90.25 o 
  -6   1   4     1424.81     1686.57     20.78 o 
  -5   1   4      119.39      116.24      3.73 o 
  -4   1   4        0.80        3.07      1.18 o 
  -3   1   4      499.78      486.33      7.40 o 
  -2   1   4      171.91      161.10      5.64 o 
  -1   1   4     3773.73     3608.26     38.23 o 
   0   1   4       19.42       13.04      1.75 o 
   1   1   4     1105.86     1031.86     15.49 o 
   2   1   4        7.05        8.10      2.18 o 
   3   1   4       89.77       69.95      4.29 o 
   4   1   4       13.02       10.94      2.79 o 
   5   1   4      114.90      108.73      6.91 o 
   6   1   4     2091.72     2150.67     38.97 o 
   7   1   4     2098.62     2104.07     39.37 o 
   8   1   4      115.34      146.62     14.18 o 
   9   1   4       63.45       52.33      9.00 o 
  10   1   4        4.42        2.33      8.94 o 
  11   1   4        9.58       19.91      9.79 o 
  12   1   4        3.78        8.60     12.55 o 
  13   1   4       65.41       49.86     23.63 o 
 -16   2   4       68.39       66.41     20.14 o 
 -15   2   4       19.55       12.23     14.65 o 
 -14   2   4       18.87       34.03     14.08 o 
 -13   2   4       11.97        6.35     16.72 o 
 -12   2   4        0.93        0.33      6.11 o 
 -11   2   4        3.18        0.29      5.46 o 
 -10   2   4      138.96      143.33      8.98 o 
  -9   2   4       51.55       47.83      6.27 o 
  -8   2   4     1353.84     1419.13     21.84 o 
  -7   2   4      528.49      536.03      9.47 o 
  -6   2   4     1797.44     1924.59     22.27 o 
  -5   2   4       34.99       46.75      2.27 o 
  -4   2   4      240.91      241.55      4.45 o 
  -3   2   4      486.59      544.85      7.90 o 
  -2   2   4      402.52      496.95      7.26 o 
  -1   2   4       75.16       88.85      5.03 o 
   0   2   4       23.96       13.92      1.58 o 
   1   2   4      128.05       89.04      3.95 o 
   2   2   4        2.75        4.07      2.03 o 
   3   2   4      165.74      153.96      5.89 o 
   4   2   4      621.97      627.49     13.18 o 
   5   2   4      188.89      206.78      9.12 o 
   6   2   4      795.89      763.29     18.98 o 
   7   2   4       23.35       16.52      5.83 o 
   8   2   4      262.24      237.59     14.67 o 
   9   2   4      111.99      109.55     13.51 o 
  10   2   4        2.74        5.42      9.81 o 
  11   2   4       47.52       23.29     12.93 o 
  12   2   4        2.25       -0.45     11.23 o 
  13   2   4        4.20       15.17     19.44 o 
 -16   3   4       24.16       16.65     15.17 o 
 -15   3   4        4.20        2.41     18.79 o 
 -14   3   4       30.01       25.07     23.92 o 
 -13   3   4        1.23       -1.50      7.36 o 
 -12   3   4        1.09        4.03      6.44 o 
 -11   3   4       21.69       12.50      6.07 o 
 -10   3   4      462.10      456.05     15.50 o 
  -9   3   4     2364.07     2555.84     43.90 o 
  -8   3   4       50.37       36.80      3.48 o 
  -7   3   4       13.19        5.79      2.21 o 
  -6   3   4     1858.14     2079.62     25.14 o 
  -5   3   4       14.68       18.57      1.93 o 
  -4   3   4     2779.49     2634.68     26.99 o 
  -3   3   4      745.17      833.08      9.82 o 
  -2   3   4      293.28      281.04      4.90 o 
  -1   3   4       16.36       13.78      1.38 o 
   0   3   4      241.58      262.86      4.98 o 
   1   3   4      235.65      187.10      5.72 o 
   2   3   4      819.69      895.76     15.26 o 
   3   3   4        0.17        0.03      2.15 o 
   4   3   4      279.28      252.74      8.10 o 
   5   3   4      277.41      306.29     10.98 o 
   6   3   4       58.13       56.92      6.80 o 
   7   3   4      563.17      581.63     17.03 o 
   8   3   4       44.58       38.59      7.73 o 
   9   3   4      450.36      443.33     29.43 o 
  10   3   4      633.55      707.37     37.52 o 
  11   3   4       92.99       83.50     16.60 o 
  12   3   4        3.02       -6.14     12.61 o 
  13   3   4        2.78       19.65     21.24 o 
 -16   4   4       36.48       57.64     19.03 o 
 -15   4   4      135.13      154.57     24.39 o 
 -14   4   4      183.95      173.92     24.06 o 
 -13   4   4       55.06       36.89     11.86 o 
 -12   4   4       12.29       18.74      7.21 o 
 -11   4   4       64.68       55.98     11.59 o 
 -10   4   4      105.10       95.92      8.18 o 
  -9   4   4       49.26       47.54      6.81 o 
  -8   4   4      814.05      860.35     14.59 o 
  -7   4   4     1140.05     1118.34     15.99 o 
  -6   4   4     1157.50     1191.64     15.50 o 
  -5   4   4      789.04      859.53     11.61 o 
  -4   4   4       45.83       52.76      2.66 o 
  -3   4   4     1017.42     1167.18     13.43 o 
  -2   4   4     3052.69     3003.45     31.90 o 
  -1   4   4     3373.31     3736.83     37.69 o 
   0   4   4     3298.76     3713.97     40.93 o 
   1   4   4      484.12      597.00     12.40 o 
   2   4   4      844.53      843.14     13.95 o 
   3   4   4     1386.23     1494.15     22.18 o 
   4   4   4      205.06      212.79      7.59 o 
   5   4   4      250.83      249.03     10.11 o 
   6   4   4        2.70        7.25      3.87 o 
   7   4   4      611.42      659.91     18.39 o 
   8   4   4      164.28      142.17     12.89 o 
   9   4   4      392.66      398.39     41.40 o 
  10   4   4        0.11       -1.10      9.04 o 
  11   4   4       62.01       57.15     15.26 o 
  12   4   4        2.57       -5.06     17.77 o 
  13   4   4       19.42       25.98     16.40 o 
 -16   5   4       12.50       -3.59     14.59 o 
 -15   5   4       82.89       34.88     20.66 o 
 -14   5   4       21.38       26.61     14.03 o 
 -13   5   4        0.48       -5.91     10.34 o 
 -12   5   4        5.14        1.45      7.37 o 
 -11   5   4      424.49      400.14     15.51 o 
 -10   5   4        9.50        4.26      4.60 o 
  -9   5   4       18.81       19.68      4.37 o 
  -8   5   4        6.73        5.43      2.69 o 
  -7   5   4      349.44      300.28      7.09 o 
  -6   5   4      696.73      689.92     10.53 o 
  -5   5   4     1261.84     1388.16     16.99 o 
  -4   5   4      582.18      612.83      8.87 o 
  -3   5   4       69.33       69.16      2.35 o 
  -2   5   4       21.35       16.01      1.75 o 
  -1   5   4     4852.72     5567.17     52.94 o 
   0   5   4     3977.63     4292.60     47.10 o 
   1   5   4     9516.51    10756.39    124.26 o 
   2   5   4     2640.14     2724.89     35.52 o 
   3   5   4      103.33      136.56      5.59 o 
   4   5   4        8.20        3.58      2.83 o 
   5   5   4       72.08       62.29      4.71 o 
   6   5   4        2.17       -0.04      3.62 o 
   7   5   4      122.57      132.35     11.03 o 
   8   5   4        0.18        6.23      5.67 o 
   9   5   4       32.19       15.10     24.96 o 
  10   5   4       70.44       50.12     25.69 o 
  11   5   4        0.04        1.65     10.45 o 
  12   5   4        5.98      -12.72     15.10 o 
  13   5   4       18.38       36.08     22.51 o 
 -16   6   4       14.07        3.99     15.41 o 
 -15   6   4        3.96        4.76     13.66 o 
 -14   6   4      182.17      175.93     23.55 o 
 -13   6   4       31.65       32.87     12.90 o 
 -12   6   4        9.05       -6.15      9.42 o 
 -11   6   4       55.36       54.94      7.56 o 
 -10   6   4       68.80       55.89      6.89 o 
  -9   6   4      166.57      181.21      9.16 o 
  -8   6   4        0.08        3.21      3.19 o 
  -7   6   4      422.97      427.93      8.67 o 
  -6   6   4      231.58      251.40      5.86 o 
  -5   6   4      111.01      116.30      3.81 o 
  -4   6   4      203.41      192.27      4.33 o 
  -3   6   4       24.62       21.30      1.79 o 
  -2   6   4        5.26        6.25      1.45 o 
  -1   6   4      422.47      435.92      6.42 o 
   0   6   4     2187.52     2388.48     27.95 o 
   1   6   4      467.50      433.08      9.03 o 
   2   6   4       31.04       28.65      3.33 o 
   3   6   4      212.40      174.19      7.73 o 
   4   6   4        0.16        2.21      2.86 o 
   5   6   4       65.63       46.83      6.56 o 
   6   6   4      161.99      179.30      9.58 o 
   7   6   4      507.10      491.99     30.96 o 
   8   6   4      366.82      382.87     18.53 o 
   9   6   4      133.64      100.87     20.48 o 
  10   6   4       46.74       33.73     18.46 o 
  11   6   4       41.70       30.92     19.00 o 
  12   6   4       61.04      135.04     31.94 o 
  13   6   4      116.20      157.32     24.97 o 
 -16   7   4      185.97      188.42     28.30 o 
 -15   7   4        0.42       -4.08     12.93 o 
 -14   7   4       85.96       72.83     23.09 o 
 -13   7   4       76.85       61.03     15.85 o 
 -12   7   4      159.14      138.44     18.15 o 
 -11   7   4        7.03        4.78      6.10 o 
 -10   7   4      394.14      386.54     23.07 o 
  -9   7   4       27.36       39.13      6.72 o 
  -8   7   4      118.90      145.82      7.80 o 
  -7   7   4       14.74       13.84      2.56 o 
  -6   7   4       25.73       13.92      2.37 o 
  -5   7   4      225.01      210.74      5.04 o 
  -4   7   4      233.35      200.59      4.37 o 
  -3   7   4      414.73      420.78      6.81 o 
  -2   7   4        9.42       12.38      1.62 o 
  -1   7   4      313.46      307.97      5.28 o 
   0   7   4       79.83       79.88      3.05 o 
   1   7   4      410.33      354.60      7.83 o 
   2   7   4      171.40      178.94      6.67 o 
   3   7   4        3.54        5.74      2.70 o 
   4   7   4       12.52        7.92      3.24 o 
   5   7   4        4.99        5.78      3.63 o 
   6   7   4        4.29        5.84      4.01 o 
   7   7   4       10.47        5.52      5.67 o 
   8   7   4        6.05        2.84      5.58 o 
   9   7   4        0.48       -4.32      7.77 o 
  10   7   4       80.95       75.25     15.95 o 
  11   7   4       11.38       -0.07     14.81 o 
  12   7   4       33.98       14.45     20.59 o 
  13   7   4        0.56        6.36     21.10 o 
 -16   8   4        1.26       -4.88     14.82 o 
 -15   8   4       47.71       40.01     17.67 o 
 -14   8   4       18.49       10.91     15.68 o 
 -13   8   4       16.61       10.87     11.93 o 
 -12   8   4       17.35        6.83      7.99 o 
 -11   8   4       13.43        6.39      6.52 o 
 -10   8   4        5.50        5.59      6.88 o 
  -9   8   4       62.66       53.86      8.02 o 
  -8   8   4     1417.10     1483.96     29.01 o 
  -7   8   4       20.95       30.06      4.58 o 
  -6   8   4      751.71      769.54     12.18 o 
  -5   8   4      561.17      596.57      9.34 o 
  -4   8   4      194.68      149.85      4.90 o 
  -3   8   4      164.73      153.01      5.01 o 
  -2   8   4       68.95       68.61      2.70 o 
  -1   8   4     1224.38     1315.19     15.89 o 
   0   8   4        0.00        0.94      1.66 o 
   1   8   4       27.18       40.65      3.35 o 
   2   8   4      113.74      100.84      7.00 o 
   3   8   4      115.66      132.80      7.41 o 
   4   8   4       39.23       36.41      4.86 o 
   5   8   4       53.93       43.63      7.67 o 
   6   8   4        8.70       15.89      5.26 o 
   7   8   4       26.77       30.13      7.39 o 
   8   8   4      255.94      221.55     14.84 o 
   9   8   4        2.12       -5.01      8.07 o 
  10   8   4      215.17      157.95     30.71 o 
  11   8   4       13.08       10.12     16.11 o 
  12   8   4        6.91       33.89     21.60 o 
  13   8   4        5.16        8.24     21.39 o 
 -15   9   4        9.70       -2.06     14.70 o 
 -14   9   4       17.43        4.35     20.63 o 
 -13   9   4       20.33       23.18     12.99 o 
 -12   9   4       11.80       12.41      8.96 o 
 -11   9   4       40.79       55.21     10.40 o 
 -10   9   4        9.53        5.40      5.90 o 
  -9   9   4       82.85       79.64      9.22 o 
  -8   9   4      482.62      561.25     17.87 o 
  -7   9   4     1162.71     1229.82     28.19 o 
  -6   9   4       12.52       19.04      2.72 o 
  -5   9   4        1.30       -2.11      2.11 o 
  -4   9   4      140.72      119.93      4.67 o 
  -3   9   4       75.47       96.85      5.27 o 
  -2   9   4       16.19       14.72      2.45 o 
  -1   9   4        3.44        0.99      1.51 o 
   0   9   4       91.27       93.46      3.89 o 
   1   9   4       77.42       80.82      5.61 o 
   2   9   4        1.80        2.13      2.88 o 
   3   9   4      131.50      130.28      7.36 o 
   4   9   4      488.67      573.47     22.24 o 
   5   9   4       18.82       11.98      4.44 o 
   6   9   4      291.33      243.37     15.05 o 
   7   9   4      941.97      821.49     26.83 o 
   8   9   4       44.44       48.20      9.67 o 
   9   9   4        2.05       -1.09      8.60 o 
  10   9   4        0.05      -10.48     12.72 o 
  11   9   4       70.80      131.94     30.27 o 
  12   9   4       15.31       49.93     25.00 o 
 -15  10   4       13.35        4.26     19.87 o 
 -14  10   4        5.78       11.38     13.24 o 
 -13  10   4       59.15       49.73     11.50 o 
 -12  10   4        3.96        6.11      7.68 o 
 -11  10   4      185.36      220.87     17.50 o 
 -10  10   4       93.12       85.81     10.48 o 
  -9  10   4       11.67       12.69      6.03 o 
  -8  10   4        9.52       12.51      5.63 o 
  -7  10   4        3.03        1.40      4.10 o 
  -6  10   4      276.91      336.56     15.22 o 
  -5  10   4       33.44       20.47      3.62 o 
  -4  10   4       52.61       41.65      3.99 o 
  -3  10   4      441.51      476.32     10.23 o 
  -2  10   4      632.31      646.80     11.69 o 
  -1  10   4      141.42      143.20      4.25 o 
   0  10   4      470.26      445.49      9.78 o 
   1  10   4       12.19        5.54      2.39 o 
   2  10   4      144.29      117.98      6.59 o 
   3  10   4       43.08       42.99      6.01 o 
   4  10   4      128.42      139.01      8.41 o 
   5  10   4      213.59      176.62      9.71 o 
   6  10   4      187.42      180.26     18.15 o 
   7  10   4      498.09      450.28     24.08 o 
   8  10   4      216.32      169.26     15.29 o 
   9  10   4        9.15        4.51     16.22 o 
  10  10   4       11.46       -7.37     14.23 o 
  11  10   4        5.67       -2.96     15.61 o 
  12  10   4       30.81       56.57     25.29 o 
 -15  11   4        0.00      -10.77     17.27 o 
 -14  11   4       67.22       66.73     18.12 o 
 -13  11   4       12.14       22.83     10.37 o 
 -12  11   4       32.87       35.98     12.74 o 
 -11  11   4       84.48       77.13     23.85 o 
 -10  11   4      224.71      230.17     22.10 o 
  -9  11   4      382.47      318.22     20.56 o 
  -8  11   4        6.97        5.91      5.45 o 
  -7  11   4      613.66      631.40     19.03 o 
  -6  11   4        0.01       -3.88      3.88 o 
  -5  11   4        0.02       -3.49      3.49 o 
  -4  11   4      169.16      176.35      8.19 o 
  -3  11   4     1317.21     1391.74     21.54 o 
  -2  11   4      879.79      891.11     14.97 o 
  -1  11   4      136.92      145.77      4.52 o 
   0  11   4        3.48        2.66      2.36 o 
   1  11   4        6.98        2.14      2.46 o 
   2  11   4        7.22        8.01      3.65 o 
   3  11   4      851.21      857.84     20.25 o 
   4  11   4      757.90      776.48     23.36 o 
   5  11   4        0.01        4.88      4.38 o 
   6  11   4        0.54        3.38      4.80 o 
   7  11   4       28.62       23.43      6.37 o 
   8  11   4       16.19       24.24      8.96 o 
   9  11   4       23.54       19.36     15.46 o 
  10  11   4      194.95      197.11     35.62 o 
  11  11   4      192.81      253.68     42.05 o 
  12  11   4        7.86       28.25     23.99 o 
 -15  12   4       34.78       44.94     26.16 o 
 -14  12   4      141.09      126.78     56.72 o 
 -13  12   4        4.53        4.33      9.56 o 
 -12  12   4       45.40       17.06      9.55 o 
 -11  12   4      154.27      144.38     15.40 o 
 -10  12   4       12.79       18.54      8.02 o 
  -9  12   4      235.35      227.98     14.80 o 
  -8  12   4       41.87       56.84      8.66 o 
  -7  12   4        0.95       -4.82      4.82 o 
  -6  12   4        1.45       -2.99      3.90 o 
  -5  12   4       21.16       36.76      5.93 o 
  -4  12   4      326.87      319.15     13.93 o 
  -3  12   4      114.58      130.78     14.08 o 
  -2  12   4        0.05       -2.58      3.23 o 
  -1  12   4       50.09       35.86      5.77 o 
   0  12   4      402.66      371.67     11.29 o 
   1  12   4       68.33       61.80      6.17 o 
   2  12   4       31.15       21.61      4.47 o 
   3  12   4       12.18        7.27      3.95 o 
   4  12   4      160.00      140.40      9.70 o 
   5  12   4        6.21       -2.59      5.09 o 
   6  12   4       61.81       27.79      6.62 o 
   7  12   4       19.25       10.96      5.94 o 
   8  12   4        7.55       13.64      8.20 o 
   9  12   4      108.36      106.43     26.59 o 
  10  12   4        1.07        1.30     15.75 o 
  11  12   4        2.81        1.45     16.11 o 
 -14  13   4       32.18       10.74     13.21 o 
 -13  13   4       14.89        2.03     16.26 o 
 -12  13   4       25.04       13.06      9.82 o 
 -11  13   4      790.46      856.98     34.09 o 
 -10  13   4      188.54      175.78     16.05 o 
  -9  13   4      434.33      470.40     22.74 o 
  -8  13   4        1.29       -2.31      5.74 o 
  -7  13   4      244.98      235.23     14.04 o 
  -6  13   4        3.84       -0.29      4.36 o 
  -5  13   4      400.64      384.04     18.01 o 
  -4  13   4        6.17       -1.87      3.94 o 
  -3  13   4       14.62       13.27      3.96 o 
  -2  13   4       33.68       25.40      4.48 o 
  -1  13   4      543.63      522.15     16.72 o 
   0  13   4     1310.69     1318.41     30.09 o 
   1  13   4     1662.32     1658.77     34.42 o 
   2  13   4       78.82       74.73      6.62 o 
   3  13   4       58.52       47.14      6.17 o 
   4  13   4      248.80      231.40     15.06 o 
   5  13   4       82.46       82.28      8.61 o 
   6  13   4        1.48        2.76      5.15 o 
   7  13   4        0.40       11.24      6.25 o 
   8  13   4        1.75       23.05     14.38 o 
   9  13   4       50.04        8.24     13.94 o 
  10  13   4       24.30       17.34     20.38 o 
  11  13   4       37.65       21.89     20.59 o 
 -14  14   4       91.12       98.72     20.34 o 
 -13  14   4      373.80      324.42     29.23 o 
 -12  14   4       38.50       61.24     18.89 o 
 -11  14   4        9.17       16.10      9.03 o 
 -10  14   4       89.33       47.51     10.50 o 
  -9  14   4      424.42      446.00     23.43 o 
  -8  14   4       44.24       51.18      8.61 o 
  -7  14   4       38.21       29.68      7.33 o 
  -6  14   4      145.93      177.43     15.20 o 
  -5  14   4      588.11      555.61     19.89 o 
  -4  14   4      181.17      169.23     16.71 o 
  -3  14   4      147.73      169.17      9.30 o 
  -2  14   4       81.52       82.04      7.97 o 
  -1  14   4      323.60      327.81     16.30 o 
   0  14   4    11107.28    11110.49    177.83 o 
   1  14   4       18.62       14.32      6.16 o 
   2  14   4      141.47      146.37     13.39 o 
   3  14   4        0.92       -4.59      4.59 o 
   4  14   4       50.55       35.14     13.70 o 
   5  14   4        3.12        3.51      5.16 o 
   6  14   4      848.91      857.24     24.87 o 
   7  14   4       35.31       38.33      7.78 o 
   8  14   4      231.61      240.75     36.63 o 
   9  14   4        0.99       11.78     13.73 o 
  10  14   4      407.34      504.84     54.84 o 
  11  14   4       97.98       92.85     31.43 o 
 -13  15   4      420.08      471.14     88.87 o 
 -12  15   4        5.39       10.76     12.26 o 
 -11  15   4      336.92      347.96     22.86 o 
 -10  15   4       17.89       29.51      9.22 o 
  -9  15   4      193.90      223.60     17.76 o 
  -8  15   4       87.59       95.97     13.82 o 
  -7  15   4       64.77       56.53      8.80 o 
  -6  15   4      467.33      474.42     19.42 o 
  -5  15   4       22.23       14.37      5.96 o 
  -4  15   4        2.42        0.22      4.80 o 
  -3  15   4       43.09       34.76      7.72 o 
  -2  15   4      263.86      268.65     16.28 o 
  -1  15   4     1740.92     1706.31     48.86 o 
   0  15   4      364.16      349.16     16.70 o 
   1  15   4     2655.51     2620.80     66.70 o 
   2  15   4      204.20      202.58     15.52 o 
   3  15   4       97.39       89.46     11.97 o 
   4  15   4       65.53       53.12     15.72 o 
   5  15   4       13.30        7.91      7.76 o 
   6  15   4       30.21       37.52      8.74 o 
   7  15   4      162.74      150.62     26.54 o 
   8  15   4       12.32        4.05     12.86 o 
   9  15   4      200.16      211.78     37.36 o 
  10  15   4       20.50       48.48     22.69 o 
 -13  16   4       19.44       23.08     14.41 o 
 -12  16   4       56.71       41.37     28.83 o 
 -11  16   4        6.28       -6.42      9.60 o 
 -10  16   4      165.83      135.63     15.78 o 
  -9  16   4       19.63       13.51     15.67 o 
  -8  16   4        0.04       -3.23      6.97 o 
  -7  16   4        8.33        4.69      6.32 o 
  -6  16   4       10.16       10.57      6.31 o 
  -5  16   4      374.02      344.13     17.34 o 
  -4  16   4       90.10       82.61     14.43 o 
  -3  16   4        0.00        0.67      5.78 o 
  -2  16   4      577.94      588.50     21.40 o 
  -1  16   4      132.15      144.06     13.82 o 
   0  16   4      285.53      266.21     15.04 o 
   1  16   4        0.96        2.79      6.49 o 
   2  16   4      326.31      338.84     23.36 o 
   3  16   4       10.18        0.86      6.70 o 
   4  16   4       39.68       25.76      8.91 o 
   5  16   4      110.32       92.87     35.65 o 
   6  16   4       26.00       24.66     11.36 o 
   7  16   4        4.53        6.79     15.53 o 
   8  16   4        9.98       21.53     17.85 o 
   9  16   4        7.03       11.34     16.55 o 
  10  16   4       21.65       48.84     23.92 o 
 -13  17   4       78.55       63.08     26.59 o 
 -12  17   4       62.35       76.79     18.23 o 
 -11  17   4       49.51       41.11     14.10 o 
 -10  17   4      149.48      145.93     25.90 o 
  -9  17   4       79.16       90.80     13.47 o 
  -8  17   4       14.61       17.51      8.68 o 
  -7  17   4       70.03       47.12     19.74 o 
  -6  17   4      113.41      115.33     11.63 o 
  -5  17   4       18.87       31.79      8.46 o 
  -4  17   4       66.91       53.93     14.52 o 
  -3  17   4        1.99        5.38      7.86 o 
  -2  17   4      158.58      135.33     19.41 o 
  -1  17   4      126.93      107.26     11.10 o 
   0  17   4        5.86        8.52      6.59 o 
   1  17   4       20.27       11.65      7.48 o 
   2  17   4        3.45        8.14      7.08 o 
   3  17   4        1.21        7.03      7.04 o 
   4  17   4        5.01        9.95      7.28 o 
   5  17   4        0.36       10.77      9.44 o 
   6  17   4       60.37      103.39     22.80 o 
   7  17   4        6.86       15.53     17.56 o 
   8  17   4       25.77       17.77     18.42 o 
   9  17   4        4.47       -8.67     14.16 o 
 -12  18   4       71.57      115.93     20.43 o 
 -11  18   4       23.08       16.65     13.33 o 
 -10  18   4       23.03       36.40     13.05 o 
  -9  18   4       49.32       42.83     18.28 o 
  -8  18   4      418.43      326.98     21.17 o 
  -7  18   4       40.20       10.13      7.25 o 
  -6  18   4       27.91       22.19      8.50 o 
  -5  18   4      133.13      135.60     24.82 o 
  -4  18   4       10.82        9.75      9.17 o 
  -3  18   4       32.11       37.32     10.46 o 
  -2  18   4      201.30      223.10     15.04 o 
  -1  18   4      144.51      140.58     13.04 o 
   0  18   4       27.32       15.20      7.89 o 
   1  18   4       84.94       71.02     16.43 o 
   2  18   4      208.80      238.83     18.13 o 
   3  18   4      292.90      305.79     24.33 o 
   4  18   4       59.21       52.62     28.03 o 
   5  18   4        4.71        3.86      9.46 o 
   6  18   4        5.98       27.17     18.06 o 
   7  18   4        1.86       19.44     18.21 o 
   8  18   4      361.38      363.94     48.19 o 
   9  18   4       20.15       19.36     19.44 o 
 -11  19   4       20.78       26.55     13.77 o 
 -10  19   4        7.21        4.71     11.14 o 
  -9  19   4       98.88       79.41     21.82 o 
  -8  19   4      108.43      131.02     18.20 o 
  -7  19   4       90.01       68.40     12.82 o 
  -6  19   4      279.76      213.73     30.92 o 
  -5  19   4       94.74       48.55     18.35 o 
  -4  19   4       23.79       30.54     16.69 o 
  -3  19   4       87.05       71.23     13.01 o 
  -2  19   4        7.37        9.17      6.83 o 
  -1  19   4       45.88       39.07      8.46 o 
   0  19   4       69.16       75.38     15.82 o 
   1  19   4      140.35      165.84     18.65 o 
   2  19   4      342.17      395.63     27.73 o 
   3  19   4        1.30        1.49      8.98 o 
   4  19   4        0.02        2.72      9.28 o 
   5  19   4       68.30      113.86     18.75 o 
   6  19   4      396.16      458.45     50.14 o 
   7  19   4       67.57       93.21     27.75 o 
   8  19   4        2.00       13.29     19.65 o 
 -11  20   4      107.41      120.50     21.30 o 
 -10  20   4      184.66      163.39     22.54 o 
  -9  20   4        0.33       -6.57     10.15 o 
  -8  20   4        1.62        6.00     14.16 o 
  -7  20   4      102.50       73.55     20.95 o 
  -6  20   4      269.32      258.45     34.75 o 
  -5  20   4        0.00       -4.84      8.96 o 
  -4  20   4        0.51       12.50     13.22 o 
  -3  20   4       59.27       54.11     12.68 o 
  -2  20   4      173.17      193.35     28.83 o 
  -1  20   4        0.33        5.08      8.38 o 
   0  20   4      416.00      468.12     29.26 o 
   1  20   4       51.73       46.33     12.27 o 
   2  20   4       46.67       73.23     14.89 o 
   3  20   4      141.35      144.90     38.80 o 
   4  20   4       23.32       -3.92     10.05 o 
   5  20   4       57.49       72.09     16.53 o 
   6  20   4       13.59       14.67     17.05 o 
   7  20   4      255.06      325.79     47.47 o 
 -10  21   4       23.11       20.27     32.88 o 
  -9  21   4        2.65       16.40     16.33 o 
  -8  21   4       80.70       77.02     24.06 o 
  -7  21   4      146.03      114.59     25.43 o 
  -6  21   4        1.52       -8.24     11.63 o 
  -5  21   4       11.81       33.02     16.40 o 
  -4  21   4       45.72       12.14     12.86 o 
  -3  21   4       39.74       55.85     19.00 o 
  -2  21   4       40.69       66.62     20.01 o 
  -1  21   4       25.18       17.32     19.83 o 
   0  21   4        0.01        6.64      9.43 o 
   1  21   4       13.06        1.59      9.57 o 
   2  21   4       12.04       18.44     11.31 o 
   3  21   4       16.57       40.14     13.56 o 
   4  21   4      179.20      155.42     21.08 o 
   5  21   4       15.47       21.46     19.65 o 
   6  21   4       23.57       -2.96     15.46 o 
   7  21   4       71.94       77.09     29.55 o 
  -9  22   4       21.24       21.97     17.77 o 
  -8  22   4       45.27       55.78     22.69 o 
  -7  22   4       97.97      197.76     34.61 o 
  -6  22   4       55.61       42.70     19.80 o 
  -5  22   4       53.26       48.34     19.51 o 
  -4  22   4        5.92       -4.05     11.13 o 
  -3  22   4       26.43       32.37     17.56 o 
  -2  22   4       56.05       44.00     18.79 o 
  -1  22   4       14.27       15.93     13.51 o 
   0  22   4      131.43      143.48     19.36 o 
   1  22   4       38.49       62.23     15.17 o 
   2  22   4        7.99        5.70      9.95 o 
   3  22   4       10.52       12.29     11.72 o 
   4  22   4       25.21       33.18     14.25 o 
   5  22   4      126.43      119.07     31.43 o 
   6  22   4      176.40      227.53     42.27 o 
  -8  23   4      184.73      185.76     35.91 o 
  -7  23   4       43.80       59.61     22.69 o 
  -6  23   4       13.82        1.95     15.10 o 
  -5  23   4      135.40      125.79     29.12 o 
  -4  23   4       31.91       32.51     19.00 o 
  -3  23   4       29.89       35.84     19.29 o 
  -2  23   4        0.30        5.49     14.60 o 
  -1  23   4      225.68      198.77     32.23 o 
   0  23   4       45.19       54.25     14.68 o 
   1  23   4      328.86      374.52     29.40 o 
   2  23   4        0.12       -8.00      9.59 o 
   3  23   4       39.73       29.86     14.00 o 
   4  23   4       16.09       10.55     17.41 o 
   5  23   4      136.26      188.51     38.08 o 
  -6  24   4        0.88       20.45     18.64 o 
  -5  24   4       92.39       95.74     27.60 o 
  -4  24   4        0.33        1.59     15.97 o 
  -3  24   4        6.98        0.65     16.18 o 
  -2  24   4        6.93       11.05     14.88 o 
  -1  24   4       31.60       51.73     21.82 o 
   0  24   4      455.83      586.60     36.84 o 
   1  24   4      126.48      116.38     20.36 o 
   2  24   4       12.08        5.39     12.10 o 
   3  24   4       66.49       64.49     22.54 o 
  -4  25   4        0.03       -0.72     18.06 o 
  -3  25   4        1.88       22.40     18.79 o 
  -2  25   4        0.48       12.36     18.64 o 
  -1  25   4      161.08      270.95     40.17 o 
   0  25   4       10.32       20.09     19.36 o 
   1  25   4       56.65      109.07     20.55 o 
 -16   1   5        2.99       -3.73     14.72 o 
 -15   1   5        1.58        1.50     12.86 o 
 -14   1   5        0.58       -5.60     10.90 o 
 -13   1   5       13.50       -0.07      8.44 o 
 -12   1   5        1.97       -6.06      6.06 o 
 -11   1   5      107.60      120.65     11.67 o 
 -10   1   5     2868.01     2975.66     64.61 o 
  -9   1   5      185.11      165.25      8.51 o 
  -8   1   5       18.17       16.25      2.59 o 
  -7   1   5      120.78      116.85      3.98 o 
  -6   1   5       76.45       72.73      3.07 o 
  -5   1   5      664.65      740.86     11.54 o 
  -4   1   5     1774.17     2024.61     25.10 o 
  -3   1   5      778.43      795.03     12.01 o 
  -2   1   5      100.93      122.39      4.23 o 
  -1   1   5        2.40       13.57      1.84 o 
   0   1   5      148.76      143.81      5.36 o 
   1   1   5       96.73      108.13      4.01 o 
   2   1   5       35.59       25.46      2.90 o 
   3   1   5      302.76      253.34      9.23 o 
   4   1   5       97.44       67.27      5.71 o 
   5   1   5      104.60       91.10      7.50 o 
   6   1   5      633.29      628.76     22.42 o 
   7   1   5      517.37      498.01     20.69 o 
   8   1   5       49.23       50.19      9.05 o 
   9   1   5       78.58       58.16     14.11 o 
  10   1   5       11.35        7.52     11.08 o 
  11   1   5      192.34      222.68     26.26 o 
  12   1   5       54.84       61.28     18.28 o 
 -16   2   5        6.67       -3.98     15.32 o 
 -15   2   5        0.23       -3.85     12.82 o 
 -14   2   5        2.28        2.71     12.54 o 
 -13   2   5       33.70       34.46     10.39 o 
 -12   2   5        0.13        4.02      6.65 o 
 -11   2   5        8.36        5.30      5.96 o 
 -10   2   5      762.47      746.29     45.56 o 
  -9   2   5     2137.92     2157.27     37.71 o 
  -8   2   5       89.81       86.60      4.19 o 
  -7   2   5     1172.30     1250.03     16.86 o 
  -6   2   5      106.91      124.07      3.55 o 
  -5   2   5      719.30      833.67     11.43 o 
  -4   2   5       12.19       15.17      2.04 o 
  -3   2   5        2.56        3.48      1.35 o 
  -2   2   5        1.23        5.20      1.92 o 
  -1   2   5     2218.22     2376.72     28.19 o 
   0   2   5     1062.77     1188.42     17.83 o 
   1   2   5      881.00     1081.84     18.76 o 
   2   2   5      155.24      148.09      5.58 o 
   3   2   5        0.24        1.00      2.74 o 
   4   2   5     1397.29     1340.00     26.60 o 
   5   2   5        0.27       -0.27      3.38 o 
   6   2   5     2045.41     2055.42     48.55 o 
   7   2   5      996.11      947.79     29.75 o 
   8   2   5       17.39       13.14     11.36 o 
   9   2   5       28.56       31.08     50.47 o 
  10   2   5        2.41        9.88     10.31 o 
  11   2   5        5.25       -1.45     11.34 o 
  12   2   5       80.78       61.29     18.01 o 
 -16   3   5       11.98        3.84     15.60 o 
 -15   3   5        3.01        3.65     12.61 o 
 -14   3   5      167.94      158.60     27.20 o 
 -13   3   5       35.50       10.24     12.27 o 
 -12   3   5       15.68       16.98      7.74 o 
 -11   3   5        7.82        6.22      6.32 o 
 -10   3   5     1364.92     1432.48     37.55 o 
  -9   3   5      145.75      160.37      9.11 o 
  -8   3   5      134.32      130.66      5.45 o 
  -7   3   5      362.72      390.93      7.70 o 
  -6   3   5      679.54      691.12      9.96 o 
  -5   3   5       86.08       95.06      3.89 o 
  -4   3   5      310.33      431.58      7.29 o 
  -3   3   5     1488.41     1489.05     18.56 o 
  -2   3   5     3056.52     3488.54     41.35 o 
  -1   3   5     2001.61     2045.96     23.61 o 
   0   3   5     1488.62     1725.64     20.24 o 
   1   3   5        7.59        4.69      2.26 o 
   2   3   5       89.39      131.30      5.37 o 
   3   3   5      131.70      104.89      8.88 o 
   4   3   5        1.11        2.27      3.10 o 
   5   3   5      145.54      124.76      8.04 o 
   6   3   5      466.26      449.33     18.73 o 
   7   3   5      102.38       70.02     13.80 o 
   8   3   5       96.13       54.58     10.52 o 
   9   3   5      354.61      409.47     29.86 o 
  10   3   5       17.76       16.19     12.03 o 
  11   3   5        0.00        3.41     12.06 o 
  12   3   5       72.70      110.28     22.09 o 
 -16   4   5       26.10       19.26     17.04 o 
 -15   4   5       28.26       30.11     16.37 o 
 -14   4   5        0.02        9.24     11.78 o 
 -13   4   5       21.74        7.49     10.84 o 
 -12   4   5      117.12      121.39     19.09 o 
 -11   4   5      606.97      602.57     22.64 o 
 -10   4   5     1404.31     1553.61     34.28 o 
  -9   4   5       16.53       18.13      4.44 o 
  -8   4   5      242.37      242.34      8.29 o 
  -7   4   5       71.13       77.24      4.07 o 
  -6   4   5      150.17      162.00      4.36 o 
  -5   4   5        9.32       10.93      1.58 o 
  -4   4   5      186.85      193.23      4.63 o 
  -3   4   5      613.01      603.05     10.17 o 
  -2   4   5        0.54        3.99      1.77 o 
  -1   4   5      486.30      493.38      7.49 o 
   0   4   5      719.76      675.92     10.08 o 
   1   4   5      129.93      107.65      4.78 o 
   2   4   5        0.02        1.26      2.36 o 
   3   4   5       12.04        6.63      3.13 o 
   4   4   5      159.03      134.91      8.68 o 
   5   4   5       51.90       43.92      6.47 o 
   6   4   5        0.47        0.08      4.83 o 
   7   4   5      139.15      112.30     12.18 o 
   8   4   5      103.72       98.90     15.88 o 
   9   4   5       25.05       22.79     15.64 o 
  10   4   5       40.29       38.13     15.90 o 
  11   4   5        9.40       -6.08     10.81 o 
  12   4   5       64.01       44.22     24.20 o 
 -16   5   5       32.81       -3.17     15.18 o 
 -15   5   5        2.26        6.85     12.98 o 
 -14   5   5        0.98        0.45     11.31 o 
 -13   5   5      264.08      241.64     25.73 o 
 -12   5   5      443.49      459.09     31.78 o 
 -11   5   5       79.99       60.90      9.29 o 
 -10   5   5      171.76      192.54     11.36 o 
  -9   5   5       20.46       19.23      4.58 o 
  -8   5   5      411.67      415.38     11.35 o 
  -7   5   5     1385.71     1460.47     24.10 o 
  -6   5   5        0.42        1.06      1.83 o 
  -5   5   5       42.68       36.34      2.42 o 
  -4   5   5      517.78      514.32      7.73 o 
  -3   5   5      120.04      125.82      3.44 o 
  -2   5   5      399.10      396.94      6.57 o 
  -1   5   5      671.70      735.72      9.66 o 
   0   5   5      271.42      222.63      7.69 o 
   1   5   5       57.79       81.77      5.59 o 
   2   5   5      137.26      124.19      9.67 o 
   3   5   5        1.32        1.91      2.73 o 
   4   5   5       18.14        9.19      3.77 o 
   5   5   5      103.78       90.79      7.35 o 
   6   5   5       30.85       24.77     10.48 o 
   7   5   5      308.82      273.81     15.99 o 
   8   5   5       40.93       43.54     12.35 o 
   9   5   5        3.28        1.87      9.93 o 
  10   5   5        5.18       25.57     12.48 o 
  11   5   5       26.67       11.36     13.84 o 
  12   5   5       20.14       31.36     23.63 o 
 -16   6   5       82.77       29.05     16.76 o 
 -15   6   5        9.35        5.55     14.37 o 
 -14   6   5        2.56        3.12     11.84 o 
 -13   6   5       19.87       22.49     13.19 o 
 -12   6   5       93.91       98.69     17.55 o 
 -11   6   5      702.89      722.87     24.84 o 
 -10   6   5      165.06      185.88     12.73 o 
  -9   6   5      123.19      119.31      8.67 o 
  -8   6   5      595.44      608.97     17.28 o 
  -7   6   5       19.17       30.62      3.02 o 
  -6   6   5       41.78       43.23      3.00 o 
  -5   6   5        0.16        1.75      1.71 o 
  -4   6   5        0.53        0.42      1.33 o 
  -3   6   5     2230.72     2115.24     24.13 o 
  -2   6   5      180.83      188.13      5.21 o 
  -1   6   5        0.12        1.07      1.46 o 
   0   6   5       63.01       41.28      2.92 o 
   1   6   5        0.02       -1.50      2.36 o 
   2   6   5      468.35      430.95     12.29 o 
   3   6   5      224.33      212.82     11.36 o 
   4   6   5      181.20      211.03     14.50 o 
   5   6   5        0.99       -2.53      3.88 o 
   6   6   5       26.09       25.83      6.75 o 
   7   6   5      676.22      578.48     22.53 o 
   8   6   5        1.83        3.13      8.19 o 
   9   6   5        2.37        8.54     10.52 o 
  10   6   5       15.56       28.08     13.19 o 
  11   6   5        3.89        7.66     16.84 o 
  12   6   5      105.56      156.94     37.14 o 
 -16   7   5       67.47       68.87     21.05 o 
 -15   7   5      107.72      144.26     24.09 o 
 -14   7   5       14.07       14.42     12.67 o 
 -13   7   5      177.17      156.56     22.22 o 
 -12   7   5        2.79       -4.57      8.71 o 
 -11   7   5       60.34       79.57     10.29 o 
 -10   7   5       71.67       79.00      9.60 o 
  -9   7   5     1091.07     1133.22     31.52 o 
  -8   7   5       46.70       49.78      5.40 o 
  -7   7   5      278.84      263.44     10.03 o 
  -6   7   5        8.13       10.54      2.23 o 
  -5   7   5      506.71      517.00      8.88 o 
  -4   7   5       36.87       23.23      2.16 o 
  -3   7   5      261.58      231.85      4.87 o 
  -2   7   5     2634.14     2791.64     30.09 o 
  -1   7   5      204.35      221.71      6.16 o 
   0   7   5     1068.44     1319.88     19.61 o 
   1   7   5     1066.16     1116.37     22.36 o 
   2   7   5      745.85      689.05     16.54 o 
   3   7   5       47.33       27.46      5.12 o 
   4   7   5      116.69      104.32      7.40 o 
   5   7   5      101.83       86.19      9.50 o 
   6   7   5     1306.97     1142.09     43.95 o 
   7   7   5      813.97      751.02     37.59 o 
   8   7   5       55.03       39.51     12.31 o 
   9   7   5        5.45       -3.94      9.06 o 
  10   7   5        5.54       11.64     11.81 o 
  11   7   5        3.59        2.17     17.41 o 
  12   7   5       46.95       44.07     24.35 o 
 -16   8   5       19.63       25.07     17.60 o 
 -15   8   5       14.61       14.73     15.69 o 
 -14   8   5        7.11        6.53     14.70 o 
 -13   8   5       54.48       78.37     17.40 o 
 -12   8   5       95.92       88.97     12.94 o 
 -11   8   5      100.97       91.44     12.26 o 
 -10   8   5      163.80      176.83     13.18 o 
  -9   8   5     1383.56     1454.83     49.42 o 
  -8   8   5       15.52       13.61      5.49 o 
  -7   8   5      289.36      296.91     12.64 o 
  -6   8   5      527.97      525.86     11.35 o 
  -5   8   5      165.78      149.72      5.17 o 
  -4   8   5       37.99       57.12      2.72 o 
  -3   8   5      208.30      220.02      5.09 o 
  -2   8   5        3.79        0.79      1.54 o 
  -1   8   5      111.43      147.13      4.36 o 
   0   8   5       29.32       37.54      3.53 o 
   1   8   5      176.25      161.09      8.89 o 
   2   8   5      123.57      137.69      7.57 o 
   3   8   5      111.99      101.36      8.42 o 
   4   8   5       53.72       55.40      6.09 o 
   5   8   5      167.69      144.84     18.56 o 
   6   8   5      953.37      834.44     27.35 o 
   7   8   5        9.23        6.74      6.23 o 
   8   8   5       18.14       14.60     10.37 o 
   9   8   5       25.84       30.33     13.94 o 
  10   8   5        0.21        3.26     10.57 o 
  11   8   5       76.22       97.18     28.68 o 
  12   8   5        9.87      -17.63     17.63 o 
 -15   9   5        0.45        9.24     15.06 o 
 -14   9   5       93.57       82.85     19.49 o 
 -13   9   5        0.14       -2.88     11.48 o 
 -12   9   5        0.01        4.62      8.11 o 
 -11   9   5        2.53       -6.12      6.12 o 
 -10   9   5      446.68      472.96     20.34 o 
  -9   9   5       16.92       24.68      6.81 o 
  -8   9   5       39.48       42.66      7.60 o 
  -7   9   5        7.20        3.35      4.12 o 
  -6   9   5      262.74      231.92     13.02 o 
  -5   9   5      252.70      251.55      7.64 o 
  -4   9   5       21.45       22.90      3.14 o 
  -3   9   5      145.00      147.16      5.50 o 
  -2   9   5      237.17      236.38      5.31 o 
  -1   9   5      923.23      886.54     12.09 o 
   0   9   5       85.23       98.72      4.80 o 
   1   9   5       64.29       70.33      4.99 o 
   2   9   5       34.44       37.44      4.97 o 
   3   9   5       91.64       97.08      8.09 o 
   4   9   5        4.79        4.33      4.99 o 
   5   9   5        1.97        2.70      5.11 o 
   6   9   5       14.77       11.86      6.10 o 
   7   9   5        1.60        5.46      6.49 o 
   8   9   5       11.11        4.00      8.33 o 
   9   9   5        4.91       -0.11      9.12 o 
  10   9   5       40.70       51.73     22.25 o 
  11   9   5       47.48       46.53     23.48 o 
 -15  10   5        7.58       10.63     15.66 o 
 -14  10   5        5.15        7.07     14.53 o 
 -13  10   5       28.95       22.04     13.73 o 
 -12  10   5        1.65        4.59      7.81 o 
 -11  10   5        8.67        9.91      7.83 o 
 -10  10   5       84.01       73.80     11.14 o 
  -9  10   5      240.17      244.50     14.77 o 
  -8  10   5      121.41       94.52     10.09 o 
  -7  10   5      132.57      113.28     14.77 o 
  -6  10   5        9.18        7.47      5.18 o 
  -5  10   5       47.20       53.83      5.55 o 
  -4  10   5        8.95       11.80      3.11 o 
  -3  10   5      205.92      200.77      8.87 o 
  -2  10   5      189.92      205.01      6.86 o 
  -1  10   5       29.88       23.58      2.73 o 
   0  10   5      349.73      310.67     14.24 o 
   1  10   5       21.71       20.38      4.13 o 
   2  10   5      134.93      112.51     13.32 o 
   3  10   5       49.50       33.43      6.09 o 
   4  10   5       38.20       35.96      6.41 o 
   5  10   5       90.11       70.78      9.34 o 
   6  10   5        5.27        5.21      5.82 o 
   7  10   5       93.92      118.95     18.20 o 
   8  10   5        3.38       10.24      9.97 o 
   9  10   5        2.52       18.09     11.54 o 
  10  10   5        6.38       10.48     16.62 o 
  11  10   5      104.51       89.74     28.90 o 
 -15  11   5       22.76       21.96     17.05 o 
 -14  11   5       19.22        5.60     27.49 o 
 -13  11   5        8.61       -5.86      8.45 o 
 -12  11   5       31.67       52.45     23.87 o 
 -11  11   5       36.07       30.85      9.80 o 
 -10  11   5       14.78       16.23      7.87 o 
  -9  11   5       18.45       15.06      8.80 o 
  -8  11   5       16.75       17.91      6.52 o 
  -7  11   5      385.69      372.98     16.81 o 
  -6  11   5      160.22      152.69     12.64 o 
  -5  11   5      132.04      126.22     13.64 o 
  -4  11   5      476.89      505.30     13.95 o 
  -3  11   5     3079.92     3102.83     46.76 o 
  -2  11   5      183.01      188.36      8.46 o 
  -1  11   5      249.36      252.83      8.29 o 
   0  11   5      453.07      421.35     11.68 o 
   1  11   5     1177.32     1195.13     24.99 o 
   2  11   5        0.30       -1.31      3.65 o 
   3  11   5       22.49       22.25      5.42 o 
   4  11   5     1136.98     1052.92     27.19 o 
   5  11   5       74.14       67.81      8.08 o 
   6  11   5        1.41        2.98      5.56 o 
   7  11   5      129.16      107.28     11.96 o 
   8  11   5      122.87      109.63     24.36 o 
   9  11   5       39.55       34.80     23.74 o 
  10  11   5       50.66       56.94     25.51 o 
  11  11   5       17.28       19.00     21.60 o 
 -15  12   5      309.92      325.94     47.47 o 
 -14  12   5       72.72       88.09     20.10 o 
 -13  12   5       14.43        3.97      9.58 o 
 -12  12   5        5.07       13.59      9.16 o 
 -11  12   5       18.03        8.71      8.11 o 
 -10  12   5        7.12       10.98      7.72 o 
  -9  12   5      119.12      123.20     12.15 o 
  -8  12   5        9.55        7.34      5.84 o 
  -7  12   5       72.19       65.02      8.69 o 
  -6  12   5       42.15       50.43      7.62 o 
  -5  12   5      378.70      369.10     16.42 o 
  -4  12   5      567.20      549.04     17.76 o 
  -3  12   5     5119.32     5146.02     79.41 o 
  -2  12   5      638.33      610.34     18.27 o 
  -1  12   5      602.43      563.51     17.72 o 
   0  12   5        1.85        5.14      3.92 o 
   1  12   5      251.94      229.03     11.90 o 
   2  12   5      295.16      265.53     18.99 o 
   3  12   5       68.29       73.90      7.73 o 
   4  12   5      231.03      145.99     13.18 o 
   5  12   5       60.07       47.05      7.51 o 
   6  12   5       31.23       15.26      6.26 o 
   7  12   5       94.68       88.63     11.15 o 
   8  12   5        3.06        9.39      8.22 o 
   9  12   5      133.27      170.30     34.47 o 
  10  12   5       22.52       16.69     17.92 o 
  11  12   5       42.79       32.66     25.29 o 
 -14  13   5      407.68      423.49     68.57 o 
 -13  13   5       29.12       26.77     11.24 o 
 -12  13   5       33.79       55.23     12.40 o 
 -11  13   5      101.45       81.83     13.32 o 
 -10  13   5      119.64      117.62     19.39 o 
  -9  13   5        5.31       -0.63      6.87 o 
  -8  13   5        5.34        7.58      6.12 o 
  -7  13   5       11.22        6.16      5.78 o 
  -6  13   5        9.96       11.52      5.67 o 
  -5  13   5       19.43       19.52      6.07 o 
  -4  13   5       85.39       83.81      9.41 o 
  -3  13   5       28.69       29.86      6.15 o 
  -2  13   5      519.42      524.24     17.30 o 
  -1  13   5      193.90      193.87     17.63 o 
   0  13   5     2090.42     2056.53     48.40 o 
   1  13   5        2.59       -3.35      4.99 o 
   2  13   5      223.43      194.07     13.23 o 
   3  13   5        0.18        1.88      4.99 o 
   4  13   5      235.50      203.88     14.44 o 
   5  13   5       34.07       30.26      7.11 o 
   6  13   5       45.16       14.85      7.32 o 
   7  13   5       60.10       55.38     11.43 o 
   8  13   5        5.37       13.59      9.35 o 
   9  13   5       51.72       98.63     29.84 o 
  10  13   5        0.36       -0.14     17.27 o 
 -14  14   5       24.17       28.12     14.77 o 
 -13  14   5        5.92        8.08     10.66 o 
 -12  14   5      106.71       73.60     13.62 o 
 -11  14   5       42.33       20.33     11.69 o 
 -10  14   5        4.95       10.81      8.35 o 
  -9  14   5        3.78        8.95      9.91 o 
  -8  14   5       15.24       13.78      7.40 o 
  -7  14   5        0.03        1.10      5.34 o 
  -6  14   5       93.44      115.90     10.85 o 
  -5  14   5      351.65      330.83     16.21 o 
  -4  14   5       28.81       48.17      9.82 o 
  -3  14   5       13.81       13.32      6.24 o 
  -2  14   5        6.03        0.77      5.31 o 
  -1  14   5      422.37      425.45     26.34 o 
   0  14   5      532.01      612.24     28.16 o 
   1  14   5      368.53      342.23     43.73 o 
   2  14   5      168.35      130.08     12.41 o 
   3  14   5        3.19        5.17      5.80 o 
   4  14   5       99.46       80.46     10.63 o 
   5  14   5        0.61        8.17      6.23 o 
   6  14   5        0.15        1.88      7.51 o 
   7  14   5       19.46       23.38      9.32 o 
   8  14   5       19.80       48.41     21.46 o 
   9  14   5       33.98       31.57     19.73 o 
  10  14   5        7.48      -14.88     14.88 o 
 -13  15   5        0.22       12.51     12.60 o 
 -12  15   5       16.57       20.28     11.25 o 
 -11  15   5       20.80       17.57      9.75 o 
 -10  15   5        3.87       -3.71      7.50 o 
  -9  15   5       21.23        8.81      7.74 o 
  -8  15   5      109.03      114.71     15.64 o 
  -7  15   5      251.18      222.73     21.41 o 
  -6  15   5       50.86       37.07      8.08 o 
  -5  15   5      287.27      272.78     15.22 o 
  -4  15   5       27.75       35.72      9.64 o 
  -3  15   5       60.51       58.32     11.15 o 
  -2  15   5      529.17      534.62     21.00 o 
  -1  15   5      465.86      488.50     20.40 o 
   0  15   5       11.70       23.62      6.96 o 
   1  15   5      722.10      656.32     27.65 o 
   2  15   5       20.55       11.16      7.82 o 
   3  15   5        0.13       -0.53      5.73 o 
   4  15   5       41.86       40.83      8.71 o 
   5  15   5       63.19       58.61     11.10 o 
   6  15   5        0.18        2.59      7.63 o 
   7  15   5       77.00       91.22     13.79 o 
   8  15   5      105.88      159.03     33.67 o 
   9  15   5       20.77        8.53     16.40 o 
 -13  16   5      117.72       90.04     19.82 o 
 -12  16   5       50.96       24.13     24.71 o 
 -11  16   5       47.34       36.99     11.37 o 
 -10  16   5        4.96        9.25      8.80 o 
  -9  16   5        4.96        9.18      8.28 o 
  -8  16   5       88.03       78.21     12.36 o 
  -7  16   5       92.75       84.51     12.15 o 
  -6  16   5       32.43       21.07      7.56 o 
  -5  16   5       91.19       71.20     13.07 o 
  -4  16   5        0.06      -10.31     14.99 o 
  -3  16   5     1086.17     1097.38     38.60 o 
  -2  16   5        0.76        4.41      6.02 o 
  -1  16   5     1215.69     1192.08     34.23 o 
   0  16   5      756.60      834.43     51.32 o 
   1  16   5       44.87       18.54      8.80 o 
   2  16   5        3.57       -4.77      6.49 o 
   3  16   5      117.55      116.67     19.72 o 
   4  16   5       62.16       82.72     14.60 o 
   5  16   5       21.71       21.16      9.00 o 
   6  16   5        8.62       16.77     10.95 o 
   7  16   5      540.02      655.55     30.63 o 
   8  16   5        3.28        4.99     16.91 o 
   9  16   5       33.38       26.52     21.89 o 
 -12  17   5        4.21       11.46     16.55 o 
 -11  17   5        0.55        4.88     10.57 o 
 -10  17   5       36.84       40.81     11.71 o 
  -9  17   5       33.12       13.28      9.20 o 
  -8  17   5       28.26        4.79     12.37 o 
  -7  17   5       13.26       13.26      7.99 o 
  -6  17   5      133.87      121.22     17.88 o 
  -5  17   5        4.28        8.82     14.23 o 
  -4  17   5        5.69        9.24     14.81 o 
  -3  17   5       11.35       15.72      8.92 o 
  -2  17   5      107.28      103.00     12.40 o 
  -1  17   5       83.25       79.46     10.53 o 
   0  17   5      264.31      244.85     18.29 o 
   1  17   5        1.96        4.78      7.92 o 
   2  17   5       60.63       56.96     11.55 o 
   3  17   5       67.49      102.09     14.26 o 
   4  17   5       15.41       34.36     20.23 o 
   5  17   5        8.52       -6.48      8.50 o 
   6  17   5      172.90      247.67     25.58 o 
   7  17   5      198.95      215.03     38.01 o 
   8  17   5        0.14       -4.55     16.47 o 
 -12  18   5        0.67       -2.36     12.25 o 
 -11  18   5        3.06        7.24     11.77 o 
 -10  18   5       18.53        3.94     10.57 o 
  -9  18   5       87.25       95.07     24.80 o 
  -8  18   5      253.61      264.97     44.69 o 
  -7  18   5      131.29      115.63     18.25 o 
  -6  18   5       60.45       84.01     19.15 o 
  -5  18   5      110.59      137.93     25.43 o 
  -4  18   5       35.63       22.86      9.88 o 
  -3  18   5        9.28       -0.92      8.46 o 
  -2  18   5        7.91        0.52      6.93 o 
  -1  18   5      292.57      264.58     16.81 o 
   0  18   5      551.50      520.77     25.94 o 
   1  18   5      137.64      169.48     21.42 o 
   2  18   5      299.02      293.55     21.14 o 
   3  18   5       12.83       18.69     10.44 o 
   4  18   5      157.47      113.01     32.69 o 
   5  18   5       25.56       28.30     13.32 o 
   6  18   5       11.73        3.49     20.12 o 
   7  18   5       18.49       30.78     19.58 o 
   8  18   5       73.62      107.51     31.50 o 
 -11  19   5       94.99       92.94     27.10 o 
 -10  19   5       26.19       19.73     28.97 o 
  -9  19   5      206.35      186.41     32.51 o 
  -8  19   5      226.07      235.76     44.73 o 
  -7  19   5       34.68       22.90     12.55 o 
  -6  19   5      314.61      222.47     32.73 o 
  -5  19   5       38.08       29.48     14.96 o 
  -4  19   5      153.68      243.86     32.73 o 
  -3  19   5       67.80       64.96     19.58 o 
  -2  19   5       10.69        4.24     10.54 o 
  -1  19   5        3.65        4.30      7.19 o 
   0  19   5       87.93       93.67     13.43 o 
   1  19   5       31.11       29.90     11.54 o 
   2  19   5      857.31      899.91     84.83 o 
   3  19   5      409.80      477.40     55.06 o 
   4  19   5      167.54      219.45     33.89 o 
   5  19   5      472.41      557.55     36.16 o 
   6  19   5        0.01       12.86     18.42 o 
   7  19   5       32.66       58.31     24.71 o 
 -10  20   5       83.84      105.92     27.46 o 
  -9  20   5       90.28       52.24     21.39 o 
  -8  20   5       27.94       17.93     13.39 o 
  -7  20   5       60.27       13.44     14.81 o 
  -6  20   5       91.57       77.75     22.25 o 
  -5  20   5        0.65       14.02     13.08 o 
  -4  20   5       35.96       46.82     17.20 o 
  -3  20   5        0.71      -10.04     10.04 o 
  -2  20   5      151.92      148.12     28.68 o 
  -1  20   5        8.29        7.69      9.68 o 
   0  20   5        4.86       -5.56      8.74 o 
   1  20   5       35.51       46.29     15.64 o 
   2  20   5       79.71       51.32     14.75 o 
   3  20   5      338.09      321.69     28.10 o 
   4  20   5        7.34       13.15     12.06 o 
   5  20   5       91.15      136.83     21.63 o 
   6  20   5       17.41        5.64     18.71 o 
  -9  21   5       35.32       42.27     20.95 o 
  -8  21   5      101.00       97.04     25.79 o 
  -7  21   5        0.41      -12.43     12.43 o 
  -6  21   5       30.15       23.84     16.62 o 
  -5  21   5        8.32       29.12     17.56 o 
  -4  21   5        2.07       -5.42     13.73 o 
  -3  21   5       39.43       67.48     21.89 o 
  -2  21   5       39.55       -4.77     13.15 o 
  -1  21   5      113.20      125.29     26.95 o 
   0  21   5      361.79      321.45     26.49 o 
   1  21   5       43.42       21.08     10.52 o 
   2  21   5      192.77      190.66     23.30 o 
   3  21   5       62.98       37.81     14.43 o 
   4  21   5      317.75      335.08     47.22 o 
   5  21   5        4.70       22.11     19.22 o 
   6  21   5      151.12      249.64     43.79 o 
  -8  22   5       13.99       21.39     17.56 o 
  -7  22   5       14.68       41.83     19.80 o 
  -6  22   5        1.80       32.59     18.35 o 
  -5  22   5        0.28       10.40     14.96 o 
  -4  22   5        3.26       18.57     18.14 o 
  -3  22   5      597.78      715.89     55.64 o 
  -2  22   5      107.56      132.30     28.32 o 
  -1  22   5       20.52       20.16     18.64 o 
   0  22   5        0.85       10.89     12.79 o 
   1  22   5        0.01       20.34     18.35 o 
   2  22   5       43.04       32.81     13.83 o 
   3  22   5        0.99        6.33     12.00 o 
   4  22   5       32.49       45.96     16.58 o 
   5  22   5        8.54       33.60     22.25 o 
  -7  23   5       33.44       30.85     18.86 o 
  -6  23   5        0.04       -9.75     14.23 o 
  -5  23   5       17.10       22.83     17.41 o 
  -4  23   5       87.79       39.67     20.88 o 
  -3  23   5       18.27       36.99     18.14 o 
  -2  23   5        0.30      -12.43     12.43 o 
  -1  23   5        4.15       -0.87     14.16 o 
   0  23   5        3.41        6.08     11.21 o 
   1  23   5        2.43        9.72     12.62 o 
   2  23   5       77.71       81.50     18.57 o 
   3  23   5       20.24       17.51     31.65 o 
  -5  24   5        0.64       -6.07     15.90 o 
  -4  24   5       19.48        8.67     16.98 o 
  -3  24   5       24.28       37.86     21.39 o 
  -2  24   5       41.71       61.20     22.90 o 
  -1  24   5        4.94       11.63     16.18 o 
   0  24   5       13.03       12.43     18.42 o 
   1  24   5        4.05        5.32     12.41 o 
   2  24   5       68.98      136.73     33.60 o 
 -16   0   6       36.33        1.01     19.58 o 
 -15   0   6       48.96       29.12     24.20 o 
 -14   0   6       70.40       85.91     27.82 o 
 -13   0   6      395.58      453.57     61.63 o 
 -12   0   6       78.06       51.88     14.10 o 
 -11   0   6     1168.72     1220.55     50.38 o 
 -10   0   6      650.32      675.97     33.89 o 
  -9   0   6     3899.65     4102.50     92.33 o 
  -8   0   6     1646.79     1663.47     35.52 o 
  -7   0   6       51.64       48.85      8.01 o 
  -6   0   6     1060.99     1241.82     25.23 o 
  -5   0   6      964.83      968.48     20.60 o 
  -4   0   6      121.12      170.41      7.04 o 
  -3   0   6      275.18      359.41     13.50 o 
  -2   0   6       68.99       76.00      7.03 o 
  -1   0   6        4.31        4.07      2.68 o 
   0   0   6     1013.42      946.54     23.33 o 
   1   0   6       26.59       43.79      9.55 o 
   2   0   6     1777.98     1698.29     42.57 o 
   3   0   6    10931.71    10474.30    214.22 o 
   4   0   6     3755.00     3674.28     84.67 o 
   5   0   6     1037.11     1003.41     42.74 o 
   6   0   6      621.38      547.00     31.08 o 
   7   0   6       86.97       78.35     14.76 o 
   8   0   6        3.81       -4.05     11.56 o 
   9   0   6       69.64       86.13     24.64 o 
  10   0   6      624.82      582.36     55.20 o 
  11   0   6      131.06       88.08     29.34 o 
  12   0   6       40.65       41.40     24.49 o 
 -16   1   6       78.30       59.31     45.41 o 
 -15   1   6       11.92        0.33     15.46 o 
 -14   1   6        0.18       -0.54     10.96 o 
 -13   1   6      158.03      138.18     19.29 o 
 -12   1   6        1.63        4.43      7.11 o 
 -11   1   6     1459.40     1533.36     41.23 o 
 -10   1   6      153.27      159.32     17.64 o 
  -9   1   6      299.08      319.54     12.09 o 
  -8   1   6      230.16      245.00      6.76 o 
  -7   1   6       20.28       22.96      3.38 o 
  -6   1   6      216.09      222.73      8.10 o 
  -5   1   6      403.57      431.62      8.17 o 
  -4   1   6       10.67        5.56      1.57 o 
  -3   1   6      515.43      499.25      9.28 o 
  -2   1   6       64.04       53.82      3.46 o 
  -1   1   6      403.88      378.87      8.57 o 
   0   1   6       41.26       24.08      3.48 o 
   1   1   6      231.97      207.87     12.10 o 
   2   1   6      433.42      487.57     12.33 o 
   3   1   6     2637.38     2641.51     44.62 o 
   4   1   6      318.25      299.08     11.27 o 
   5   1   6      945.10      991.57     35.96 o 
   6   1   6        5.64        4.50      5.47 o 
   7   1   6      361.98      363.07     22.15 o 
   8   1   6       51.80       39.98     13.04 o 
   9   1   6       12.44       -4.61      9.60 o 
  10   1   6       80.87       50.16     15.78 o 
  11   1   6        8.17        0.24     18.75 o 
  12   1   6       37.02       19.55     40.75 o 
 -16   2   6        5.63        5.67     14.77 o 
 -15   2   6       18.17       14.81     14.36 o 
 -14   2   6       70.84       77.37     18.10 o 
 -13   2   6     1034.45      978.06     62.49 o 
 -12   2   6      204.42      227.79     24.43 o 
 -11   2   6      621.73      669.97     29.21 o 
 -10   2   6      638.09      694.19     24.35 o 
  -9   2   6      192.96      208.70     10.16 o 
  -8   2   6        5.25        6.58      2.58 o 
  -7   2   6       72.24       64.75      3.94 o 
  -6   2   6      677.04      666.76     12.07 o 
  -5   2   6      629.46      624.94     11.50 o 
  -4   2   6      234.72      252.95      5.64 o 
  -3   2   6       19.18        8.89      2.01 o 
  -2   2   6       24.53       39.04      2.72 o 
  -1   2   6       54.82       57.86      4.70 o 
   0   2   6        9.37        7.89      2.97 o 
   1   2   6       31.44       24.79      3.74 o 
   2   2   6        1.92        4.48      2.83 o 
   3   2   6      128.96      110.28      8.42 o 
   4   2   6      358.68      331.59     12.53 o 
   5   2   6       10.37       12.31      5.75 o 
   6   2   6       10.19       12.94      6.01 o 
   7   2   6      135.40      122.58     14.50 o 
   8   2   6       33.95       40.91     13.35 o 
   9   2   6       17.74       21.44     11.63 o 
  10   2   6        5.85       -1.63     11.27 o 
  11   2   6       20.83       22.86     15.85 o 
  12   2   6       47.05       63.17     20.20 o 
 -16   3   6        0.05      -13.09     13.66 o 
 -15   3   6        0.00       -9.36     12.07 o 
 -14   3   6      564.58      590.73     40.16 o 
 -13   3   6     1033.40     1001.96     49.35 o 
 -12   3   6        1.85       -1.10      6.78 o 
 -11   3   6      140.71      125.44     12.25 o 
 -10   3   6        0.04        1.72      5.62 o 
  -9   3   6        6.50        9.70      4.07 o 
  -8   3   6       45.33       53.03      3.67 o 
  -7   3   6      361.35      404.28      8.69 o 
  -6   3   6      780.03      817.23     13.90 o 
  -5   3   6     1327.15     1408.70     18.90 o 
  -4   3   6      401.25      488.09      8.24 o 
  -3   3   6      450.95      411.65      7.87 o 
  -2   3   6        9.67        6.31      2.10 o 
  -1   3   6      246.44      243.74      6.35 o 
   0   3   6      842.08      765.27     19.29 o 
   1   3   6       78.47       73.96      7.45 o 
   2   3   6       65.14       61.24      8.00 o 
   3   3   6        0.03        2.08      3.13 o 
   4   3   6       94.26       63.12      6.18 o 
   5   3   6       12.56       15.12      6.29 o 
   6   3   6      186.55      157.38     13.21 o 
   7   3   6      197.42      222.31     22.45 o 
   8   3   6      105.30      100.73     18.50 o 
   9   3   6      144.90      143.11     33.96 o 
  10   3   6       64.42      100.29     19.98 o 
  11   3   6       32.25       27.45     19.98 o 
  12   3   6        6.78       22.15     18.21 o 
 -16   4   6       20.97        6.34     15.62 o 
 -15   4   6        0.80       12.86     22.62 o 
 -14   4   6        5.96        1.51     12.44 o 
 -13   4   6        6.59       20.18     12.68 o 
 -12   4   6        1.36       -3.54      9.15 o 
 -11   4   6      124.89      125.30     13.66 o 
 -10   4   6       76.47       74.57      9.70 o 
  -9   4   6     1668.85     1741.13     36.84 o 
  -8   4   6      337.94      341.25      8.75 o 
  -7   4   6      130.44      136.19      4.25 o 
  -6   4   6      147.08      146.59      4.44 o 
  -5   4   6      149.44      145.39      4.92 o 
  -4   4   6     1744.21     2007.35     26.09 o 
  -3   4   6      178.16      182.61      7.71 o 
  -2   4   6      213.05      243.58      6.39 o 
  -1   4   6       55.27       46.00      4.05 o 
   0   4   6     1132.06     1141.56     22.46 o 
   1   4   6      913.57      917.75     19.26 o 
   2   4   6      817.86      803.02     18.26 o 
   3   4   6       19.13       19.65      4.15 o 
   4   4   6      296.34      332.03     21.90 o 
   5   4   6      299.98      279.74     15.66 o 
   6   4   6        2.95        9.62      6.08 o 
   7   4   6      209.30      177.19     16.70 o 
   8   4   6      262.57      245.81     25.13 o 
   9   4   6       15.57       17.05     15.61 o 
  10   4   6        6.77        7.49     12.63 o 
  11   4   6       48.20       70.13     19.67 o 
 -16   5   6      138.12       64.52     24.06 o 
 -15   5   6        2.70       -0.19     12.79 o 
 -14   5   6        0.32       -5.77     17.34 o 
 -13   5   6      152.81      125.99     38.11 o 
 -12   5   6       44.70       25.76     25.87 o 
 -11   5   6      223.97      284.39     21.95 o 
 -10   5   6       66.69       58.36      8.58 o 
  -9   5   6      448.36      476.96     16.28 o 
  -8   5   6      292.89      279.57      8.27 o 
  -7   5   6      115.85      117.99      4.53 o 
  -6   5   6      197.03      206.38      5.61 o 
  -5   5   6        0.55       -0.51      2.00 o 
  -4   5   6      206.62      189.24      5.49 o 
  -3   5   6     4735.37     5346.80     62.46 o 
  -2   5   6        9.64        9.46      2.50 o 
  -1   5   6      645.49      695.90     13.12 o 
   0   5   6        1.17        1.19      2.01 o 
   1   5   6      552.64      519.78     14.14 o 
   2   5   6        7.92        5.27      3.64 o 
   3   5   6      372.89      338.17     17.40 o 
   4   5   6      225.51      230.99     13.90 o 
   5   5   6      139.21      143.43     15.49 o 
   6   5   6      272.21      224.91     15.14 o 
   7   5   6      284.68      306.31     34.80 o 
   8   5   6       30.40       49.23     27.10 o 
   9   5   6       52.42       42.85     27.02 o 
  10   5   6      468.73      546.46     38.81 o 
  11   5   6       24.19       45.27     17.25 o 
 -16   6   6       83.68      107.58     24.04 o 
 -15   6   6       23.91       -3.89     14.33 o 
 -14   6   6       92.28       76.74     19.22 o 
 -13   6   6      267.07      282.41     28.55 o 
 -12   6   6       68.69       43.03     13.97 o 
 -11   6   6       63.07       82.22     12.97 o 
 -10   6   6      166.48      205.68     21.33 o 
  -9   6   6      307.09      287.17     21.61 o 
  -8   6   6      466.35      476.01     12.39 o 
  -7   6   6       24.18       26.61      3.44 o 
  -6   6   6      476.75      505.68      9.16 o 
  -5   6   6       68.88       85.42      3.53 o 
  -4   6   6      622.47      673.02     10.03 o 
  -3   6   6      214.27      198.96      6.21 o 
  -2   6   6      308.99      324.89      6.28 o 
  -1   6   6      113.97      144.56      4.30 o 
   0   6   6        2.27        2.90      2.19 o 
   1   6   6        5.13        7.18      3.21 o 
   2   6   6       77.85       82.92      7.60 o 
   3   6   6       71.88       56.40      7.36 o 
   4   6   6       14.63        7.64      5.07 o 
   5   6   6       69.10       68.88     14.69 o 
   6   6   6       34.58       21.31      7.28 o 
   7   6   6      412.11      409.12     44.07 o 
   8   6   6      246.01      253.11     27.35 o 
   9   6   6       27.83       21.47     13.08 o 
  10   6   6       63.88       49.24     16.64 o 
  11   6   6      163.31      194.53     50.51 o 
 -16   7   6       86.68       96.29     23.94 o 
 -15   7   6      287.76      285.82     43.57 o 
 -14   7   6       61.94       33.23     24.02 o 
 -13   7   6       26.10       15.60     15.03 o 
 -12   7   6       17.89       27.36     12.91 o 
 -11   7   6       39.33       41.65     10.89 o 
 -10   7   6        6.51       11.77      6.72 o 
  -9   7   6      138.35      171.01     17.72 o 
  -8   7   6      215.15      211.36     16.71 o 
  -7   7   6       63.84       63.45      5.52 o 
  -6   7   6      968.24     1050.91     16.58 o 
  -5   7   6       38.29       47.87      3.32 o 
  -4   7   6      215.72      198.60      5.31 o 
  -3   7   6      531.23      522.06      8.83 o 
  -2   7   6      188.63      195.56      5.20 o 
  -1   7   6       96.08       87.04      3.63 o 
   0   7   6      101.19       93.96      5.06 o 
   1   7   6       15.68       12.42      3.95 o 
   2   7   6       20.40       21.82      4.89 o 
   3   7   6        8.65        7.30      5.18 o 
   4   7   6        9.06        6.39      5.32 o 
   5   7   6        0.74       11.41      5.89 o 
   6   7   6       11.87        8.97      6.70 o 
   7   7   6      385.64      430.18    131.25 o 
   8   7   6      156.98      166.85     22.13 o 
   9   7   6       20.71       16.86     12.42 o 
  10   7   6       29.56       17.03     24.46 o 
  11   7   6       12.21       45.66     25.00 o 
 -16   8   6        0.14        1.01     24.35 o 
 -15   8   6      224.58      216.91     28.82 o 
 -14   8   6       28.87       35.75     21.13 o 
 -13   8   6       63.55       37.97     18.68 o 
 -12   8   6       84.99       64.76     17.81 o 
 -11   8   6        1.44       -1.52      6.93 o 
 -10   8   6      624.50      641.62     23.73 o 
  -9   8   6       12.72       12.97      6.13 o 
  -8   8   6        1.00       -4.07      5.15 o 
  -7   8   6      426.24      459.42     15.61 o 
  -6   8   6     2201.58     2358.59     39.43 o 
  -5   8   6      274.80      265.49      7.17 o 
  -4   8   6       90.00       95.66      4.44 o 
  -3   8   6       27.11       17.60      2.35 o 
  -2   8   6      716.77      635.90     10.37 o 
  -1   8   6      211.81      190.97      5.79 o 
   0   8   6       48.20       39.05      4.27 o 
   1   8   6      101.05      101.32      9.64 o 
   2   8   6      111.79      109.46      8.27 o 
   3   8   6        1.89       -0.66      4.70 o 
   4   8   6      845.33      696.80     35.38 o 
   5   8   6       15.39       11.71      5.99 o 
   6   8   6       14.32       10.19      7.72 o 
   7   8   6       66.98      109.76     41.29 o 
   8   8   6      111.63      111.83     19.28 o 
   9   8   6        0.77       -0.58     11.06 o 
  10   8   6       41.67       49.21     17.14 o 
  11   8   6        9.60       20.95     22.62 o 
 -15   9   6        7.95        7.78     15.25 o 
 -14   9   6        8.53       25.08     15.65 o 
 -13   9   6       72.02       65.24     18.71 o 
 -12   9   6       82.75       86.05     13.59 o 
 -11   9   6      416.26      401.33     22.61 o 
 -10   9   6      153.81      125.95     22.19 o 
  -9   9   6       12.78       19.85      6.89 o 
  -8   9   6       26.95       27.90      7.10 o 
  -7   9   6      637.81      603.21     21.43 o 
  -6   9   6     2001.52     1954.89     45.32 o 
  -5   9   6      216.15      195.80      7.37 o 
  -4   9   6      112.36      117.15      5.27 o 
  -3   9   6      171.85      167.45      7.37 o 
  -2   9   6     1170.45     1146.99     18.98 o 
  -1   9   6      141.28      144.24      6.35 o 
   0   9   6       60.51       51.24      5.35 o 
   1   9   6      419.69      458.72     17.66 o 
   2   9   6       63.53       72.34      7.75 o 
   3   9   6      977.77      738.50     34.66 o 
   4   9   6     1236.86     1100.35     32.20 o 
   5   9   6       11.81        6.56      5.99 o 
   6   9   6        0.12       -4.81      6.25 o 
   7   9   6      109.80       57.17     14.58 o 
   8   9   6        0.06        3.93      9.62 o 
   9   9   6       38.37       16.22     12.65 o 
  10   9   6      163.37      173.94     24.93 o 
  11   9   6       38.31       52.17     26.52 o 
 -15  10   6        1.09       24.77     17.70 o 
 -14  10   6       11.16       27.47     16.58 o 
 -13  10   6        1.26        5.38     12.31 o 
 -12  10   6      148.93      128.45     18.09 o 
 -11  10   6       19.29       22.10      9.05 o 
 -10  10   6        6.26        7.97      7.47 o 
  -9  10   6      196.69      210.50     22.79 o 
  -8  10   6      233.18      239.21     14.57 o 
  -7  10   6        5.56        0.29      6.90 o 
  -6  10   6     1197.41     1150.83     33.52 o 
  -5  10   6      643.68      619.04     17.21 o 
  -4  10   6       56.85       55.52      4.80 o 
  -3  10   6      426.91      453.53     11.16 o 
  -2  10   6      223.77      228.60      9.43 o 
  -1  10   6       25.56       22.99      4.05 o 
   0  10   6       21.39       24.10      4.57 o 
   1  10   6        5.88        0.73      4.53 o 
   2  10   6      339.16      317.91     25.76 o 
   3  10   6     1724.53     1468.46     34.32 o 
   4  10   6      158.85      122.45     10.28 o 
   5  10   6       88.74       67.31      9.79 o 
   6  10   6      225.32      190.18     16.70 o 
   7  10   6      119.25       81.99     16.56 o 
   8  10   6       15.44       19.53     11.52 o 
   9  10   6       60.84       55.82     16.13 o 
  10  10   6      246.96      256.07     42.99 o 
 -15  11   6       45.35       95.11     23.21 o 
 -14  11   6       12.25       16.31     14.95 o 
 -13  11   6       27.68       20.58     13.74 o 
 -12  11   6      104.51      113.76     18.25 o 
 -11  11   6      113.32      113.18     14.32 o 
 -10  11   6       20.37       20.64     18.09 o 
  -9  11   6        9.45       -0.49      6.80 o 
  -8  11   6       25.56       36.53      8.00 o 
  -7  11   6      255.48      282.59     37.36 o 
  -6  11   6      157.47      122.20     10.72 o 
  -5  11   6      585.50      638.48     28.28 o 
  -4  11   6        0.47        1.01      4.79 o 
  -3  11   6       45.96       47.92      5.06 o 
  -2  11   6       21.72       12.22      4.86 o 
  -1  11   6      439.62      438.06     16.47 o 
   0  11   6        0.80        0.12      4.90 o 
   1  11   6       16.62       10.00      5.96 o 
   2  11   6       19.85       10.79      5.05 o 
   3  11   6        5.09        7.25      5.31 o 
   4  11   6       49.02       29.87      6.92 o 
   5  11   6       61.19       58.83      9.58 o 
   6  11   6       80.40       87.78     11.04 o 
   7  11   6       20.47        6.84      8.51 o 
   8  11   6        3.38        4.25     11.81 o 
   9  11   6        4.81       13.35     12.54 o 
  10  11   6      400.54      476.08     55.64 o 
 -14  12   6       33.87       54.06     19.16 o 
 -13  12   6        0.00        9.21     10.38 o 
 -12  12   6      255.42      258.64     20.57 o 
 -11  12   6        3.68        7.76      8.40 o 
 -10  12   6        8.84        8.59      7.70 o 
  -9  12   6        4.38       -2.91      6.67 o 
  -8  12   6        7.08        4.65      6.11 o 
  -7  12   6      148.86      119.17     12.04 o 
  -6  12   6      311.19      325.91     17.16 o 
  -5  12   6      136.98      127.44     10.79 o 
  -4  12   6      310.35      306.57     19.00 o 
  -3  12   6      657.58      654.28     24.96 o 
  -2  12   6      281.36      296.55     15.59 o 
  -1  12   6        1.99       -1.54      4.21 o 
   0  12   6       45.53       47.62      8.07 o 
   1  12   6       41.55       20.03      6.67 o 
   2  12   6      258.37      228.11     15.16 o 
   3  12   6       14.97       16.75      6.62 o 
   4  12   6      104.89       65.87     10.20 o 
   5  12   6       89.01       90.60     13.14 o 
   6  12   6       93.60       63.86     12.26 o 
   7  12   6       44.48       57.82     16.81 o 
   8  12   6       60.17       60.86     13.12 o 
   9  12   6      250.69      315.41     30.73 o 
  10  12   6       22.64        0.22     16.26 o 
 -14  13   6       57.40       68.65     20.34 o 
 -13  13   6      237.75      266.69     47.55 o 
 -12  13   6        6.06       -3.35      8.67 o 
 -11  13   6       67.63       46.46     11.13 o 
 -10  13   6      193.69      179.35     28.34 o 
  -9  13   6       31.86       24.42      8.96 o 
  -8  13   6        2.25        6.98     13.35 o 
  -7  13   6        6.70        1.54      6.16 o 
  -6  13   6      137.06      138.10     11.81 o 
  -5  13   6      668.52      645.93     38.53 o 
  -4  13   6     2574.20     2596.67     60.19 o 
  -3  13   6     1874.38     1954.22     42.46 o 
  -2  13   6      461.56      460.43     19.51 o 
  -1  13   6        9.21        0.84      5.69 o 
   0  13   6      292.06      283.29     29.34 o 
   1  13   6      288.34      200.87     17.96 o 
   2  13   6       88.59       63.01      9.74 o 
   3  13   6      345.49      333.92     25.57 o 
   4  13   6       57.90       59.67     10.77 o 
   5  13   6      201.01      184.36     17.30 o 
   6  13   6       11.72       24.07      9.84 o 
   7  13   6        3.73       12.25      9.74 o 
   8  13   6        2.53       10.08      9.84 o 
   9  13   6       90.67      125.14     32.88 o 
 -14  14   6      186.12      144.78     25.14 o 
 -13  14   6      121.74      174.20     24.01 o 
 -12  14   6       46.03       39.91     11.76 o 
 -11  14   6        3.45       15.80      9.68 o 
 -10  14   6       24.42       10.69      8.84 o 
  -9  14   6        0.18       -1.35      7.65 o 
  -8  14   6        4.73       -3.50      6.30 o 
  -7  14   6       38.87       49.05      9.94 o 
  -6  14   6       62.42       66.97      9.43 o 
  -5  14   6        4.06        6.10      7.42 o 
  -4  14   6     2706.44     2697.04     62.63 o 
  -3  14   6      669.94      693.65     24.58 o 
  -2  14   6     1293.15     1284.99     35.93 o 
  -1  14   6      263.66      236.91     18.66 o 
   0  14   6      665.91      626.93     32.50 o 
   1  14   6      356.93      354.74     18.33 o 
   2  14   6        0.05        2.28      5.71 o 
   3  14   6        2.34        6.24      6.57 o 
   4  14   6        5.57        5.24      6.93 o 
   5  14   6      166.52      203.02     25.55 o 
   6  14   6      128.09      150.77     17.62 o 
   7  14   6        0.01       -2.93      8.61 o 
   8  14   6       29.66       58.78     13.20 o 
   9  14   6        8.92       41.33     24.49 o 
 -13  15   6      291.81      348.96     33.66 o 
 -12  15   6       14.33       17.76     11.78 o 
 -11  15   6       52.93       67.36     13.52 o 
 -10  15   6        9.10        6.41      8.54 o 
  -9  15   6        0.55        3.19      7.88 o 
  -8  15   6       25.14       16.73      8.56 o 
  -7  15   6       24.79       49.60     11.49 o 
  -6  15   6      110.92       99.63     35.58 o 
  -5  15   6      447.94      477.58     56.42 o 
  -4  15   6       95.81       85.90     11.52 o 
  -3  15   6     4954.29     5040.51    118.94 o 
  -2  15   6      274.46      258.00     21.63 o 
  -1  15   6      444.80      465.03     21.01 o 
   0  15   6       22.45       19.72      8.58 o 
   1  15   6      233.40      182.36     16.83 o 
   2  15   6        0.87        8.02      6.49 o 
   3  15   6       19.10       14.52      8.28 o 
   4  15   6        0.24        6.40      7.81 o 
   5  15   6      122.62      181.51     17.92 o 
   6  15   6       12.20       49.85     11.76 o 
   7  15   6      120.17      157.61     25.13 o 
   8  15   6       20.13       40.68     23.84 o 
 -13  16   6       15.76        4.56     13.12 o 
 -12  16   6        2.11       -8.17      9.98 o 
 -11  16   6       20.04       27.48     11.37 o 
 -10  16   6       14.64       25.30     10.69 o 
  -9  16   6        5.84        4.82      8.18 o 
  -8  16   6       10.00        9.04      8.18 o 
  -7  16   6       15.08       33.50     27.31 o 
  -6  16   6        0.66        3.68      9.42 o 
  -5  16   6      110.75       87.68     16.05 o 
  -4  16   6      601.90      581.52     30.85 o 
  -3  16   6      119.28      125.94     15.49 o 
  -2  16   6       21.47       15.72      7.41 o 
  -1  16   6      110.61      131.00     15.48 o 
   0  16   6        0.30        0.70      6.98 o 
   1  16   6       67.15       99.58     13.79 o 
   2  16   6       18.09       32.88     11.62 o 
   3  16   6       17.30       22.86     10.94 o 
   4  16   6        8.24       13.83      9.48 o 
   5  16   6        8.44       13.38      9.21 o 
   6  16   6       39.09       63.66     13.16 o 
   7  16   6        3.39       21.85     10.95 o 
   8  16   6       18.79       43.14     25.72 o 
 -12  17   6       20.57       21.20     12.18 o 
 -11  17   6       57.03       65.31     14.33 o 
 -10  17   6        7.21        4.07      9.34 o 
  -9  17   6        3.28        0.15      8.30 o 
  -8  17   6       61.62       89.66     16.74 o 
  -7  17   6      215.97      251.14     24.89 o 
  -6  17   6       76.79       93.33     19.76 o 
  -5  17   6      232.29      260.04     33.24 o 
  -4  17   6       43.34       41.62     16.91 o 
  -3  17   6       30.63       25.43     14.45 o 
  -2  17   6      625.69      549.31     35.82 o 
  -1  17   6      575.89      564.27     47.86 o 
   0  17   6       75.24       82.47     23.30 o 
   1  17   6      336.31      317.04     34.10 o 
   2  17   6       91.45       83.03     15.48 o 
   3  17   6        0.11        8.08     10.54 o 
   4  17   6       21.73       15.12     10.72 o 
   5  17   6      117.94      166.38     23.24 o 
   6  17   6        3.92       13.81      9.95 o 
   7  17   6      119.89      184.68     39.92 o 
 -11  18   6        6.53       12.78     11.55 o 
 -10  18   6      112.67       67.95     16.99 o 
  -9  18   6      120.70      158.40     52.13 o 
  -8  18   6        0.36        7.57     11.49 o 
  -7  18   6        2.46       -1.41     10.18 o 
  -6  18   6      130.54      148.25     21.03 o 
  -5  18   6      396.03      421.38     41.26 o 
  -4  18   6        3.89       13.15     14.74 o 
  -3  18   6       27.74       22.11     14.02 o 
  -2  18   6       15.43        1.88     13.51 o 
  -1  18   6        1.56        0.24      8.31 o 
   0  18   6       26.39       23.85     10.40 o 
   1  18   6      122.41      123.15     18.77 o 
   2  18   6      147.42      163.08     20.87 o 
   3  18   6      259.21      308.02     73.30 o 
   4  18   6      250.86      278.89     50.58 o 
   5  18   6       38.43       31.24     14.72 o 
   6  18   6        0.59       15.02     14.67 o 
   7  18   6       53.31      128.03     33.74 o 
 -11  19   6       64.05       53.54     22.62 o 
 -10  19   6       22.94       11.87     26.73 o 
  -9  19   6       80.30       86.33     19.20 o 
  -8  19   6        0.00        2.38     10.68 o 
  -7  19   6        3.57       39.42     14.83 o 
  -6  19   6        0.31       -4.91     11.78 o 
  -5  19   6        0.54        5.42     13.66 o 
  -4  19   6        6.00       -8.02     11.49 o 
  -3  19   6      251.61      284.39     35.62 o 
  -2  19   6      151.78      180.42     30.64 o 
  -1  19   6      147.94      153.81     24.17 o 
   0  19   6       16.76       10.86     15.75 o 
   1  19   6      258.39      292.44     30.13 o 
   2  19   6        0.11        1.15     10.42 o 
   3  19   6      292.61      341.47     29.48 o 
   4  19   6      247.70      222.08     26.06 o 
   5  19   6        2.98        5.09     20.56 o 
   6  19   6       18.00       86.04     19.70 o 
 -10  20   6      134.48      131.79     30.71 o 
  -9  20   6      173.42      202.81     27.71 o 
  -8  20   6       12.47       15.78     14.41 o 
  -7  20   6       35.19       58.74     21.17 o 
  -6  20   6        1.96       -3.83     11.85 o 
  -5  20   6       35.31       46.96     18.50 o 
  -4  20   6      204.23      260.47     35.48 o 
  -3  20   6        1.32       15.03     15.03 o 
  -2  20   6      264.81      277.82     37.14 o 
  -1  20   6        0.04       -4.12     11.92 o 
   0  20   6       55.43       66.26     15.41 o 
   1  20   6      253.99      316.80     36.20 o 
   2  20   6       41.49       54.58     15.71 o 
   3  20   6      307.07      337.70     30.45 o 
   4  20   6        1.66        9.40     12.82 o 
   5  20   6       14.80       26.03     14.79 o 
  -9  21   6       68.82       63.73     24.71 o 
  -8  21   6        2.51      -11.20     14.67 o 
  -7  21   6      142.21       76.08     23.77 o 
  -6  21   6       40.63       32.08     19.07 o 
  -5  21   6        1.17      -11.05     11.05 o 
  -4  21   6       74.42      100.29     25.72 o 
  -3  21   6        0.93        0.87     14.16 o 
  -2  21   6        1.68       -7.44     12.86 o 
  -1  21   6       32.83       17.70     16.26 o 
   0  21   6        3.56       12.71     11.52 o 
   1  21   6       96.85       65.33     16.23 o 
   2  21   6       12.36       11.07     12.70 o 
   3  21   6       50.44       51.93     17.36 o 
   4  21   6        3.52       43.42     19.29 o 
  -8  22   6        1.82       20.59     16.98 o 
  -7  22   6        1.15       -1.01     13.94 o 
  -6  22   6        2.86       -5.85     13.22 o 
  -5  22   6       69.42       70.01     24.20 o 
  -4  22   6      152.08      136.99     29.48 o 
  -3  22   6       67.45       58.60     21.24 o 
  -2  22   6       70.41       77.31     23.77 o 
  -1  22   6        3.41       15.53     18.64 o 
   0  22   6        6.65        9.70     12.07 o 
   1  22   6       42.08       39.49     27.60 o 
   2  22   6       73.19       74.60     29.19 o 
   3  22   6      112.77       54.00     17.72 o 
  -6  23   6       14.70       -1.23     16.62 o 
  -5  23   6       16.86       40.39     22.25 o 
  -4  23   6       59.84       29.41     19.22 o 
  -3  23   6      469.99      667.91     58.45 o 
  -2  23   6        1.10        9.10     16.33 o 
  -1  23   6       14.48       30.20     20.01 o 
   0  23   6        0.04       -6.36     15.75 o 
   1  23   6       50.56       75.03     18.42 o 
  -3  24   6        3.35        7.80     17.34 o 
  -2  24   6       57.24       27.38     18.93 o 
 -16   1   7        6.29        1.08     15.05 o 
 -15   1   7        0.84       -8.46     11.71 o 
 -14   1   7      397.83      419.86     35.01 o 
 -13   1   7      109.24      119.76     16.65 o 
 -12   1   7     1005.59      967.65     32.47 o 
 -11   1   7      745.34      796.33     32.82 o 
 -10   1   7        0.63       -5.47      5.47 o 
  -9   1   7        0.43        5.00      3.50 o 
  -8   1   7      844.94      921.47     26.29 o 
  -7   1   7       99.55       93.68      6.18 o 
  -6   1   7        9.62        8.83      2.57 o 
  -5   1   7        0.87        0.64      1.92 o 
  -4   1   7        0.29        0.91      2.14 o 
  -3   1   7       73.36       69.57      5.31 o 
  -2   1   7      161.92      184.15     10.63 o 
  -1   1   7       11.41       16.10      4.18 o 
   0   1   7      592.75      523.26     19.01 o 
   1   1   7      213.29      197.18     12.63 o 
   2   1   7     2123.46     2114.66     41.49 o 
   3   1   7     1197.88     1159.73     24.00 o 
   4   1   7      345.03      340.52     17.73 o 
   5   1   7        9.73       15.00      6.87 o 
   6   1   7       70.24       57.72     14.42 o 
   7   1   7       30.87       28.93     11.85 o 
   8   1   7        5.61        9.13     11.31 o 
   9   1   7        5.64        5.27     11.41 o 
  10   1   7       34.67       28.92     15.71 o 
  11   1   7        2.74        1.66     15.63 o 
 -16   2   7        6.59       -7.21     14.83 o 
 -15   2   7       69.21       43.92     17.40 o 
 -14   2   7      242.58      254.40     29.03 o 
 -13   2   7      268.07      216.61     26.16 o 
 -12   2   7     1868.87     1856.91     58.28 o 
 -11   2   7       99.35       94.36     11.41 o 
 -10   2   7        1.59        8.92      6.38 o 
  -9   2   7       57.70       64.55      4.87 o 
  -8   2   7       89.12       77.93      7.70 o 
  -7   2   7        7.86       12.65      4.72 o 
  -6   2   7      867.28      931.46     15.02 o 
  -5   2   7        7.52        0.54      2.11 o 
  -4   2   7        2.12        0.29      2.29 o 
  -3   2   7       15.23        6.15      3.35 o 
  -2   2   7        1.79        3.04      3.44 o 
  -1   2   7      133.63      147.93      9.77 o 
   0   2   7      764.39      716.19     23.04 o 
   1   2   7     1164.36     1112.97     42.14 o 
   2   2   7      275.84      252.02     11.07 o 
   3   2   7     2789.60     2721.83     54.14 o 
   4   2   7      520.84      458.01     32.25 o 
   5   2   7     1328.07     1447.47     48.71 o 
   6   2   7       53.10       40.47     12.49 o 
   7   2   7       95.75       81.00     16.55 o 
   8   2   7        2.36       11.06     10.98 o 
   9   2   7       33.25       34.13     15.68 o 
  10   2   7       15.37       26.67     15.59 o 
  11   2   7       55.69       62.80     20.25 o 
 -16   3   7        8.91       17.29     16.64 o 
 -15   3   7        7.90        0.92     14.23 o 
 -14   3   7        0.09       16.53     13.24 o 
 -13   3   7       60.80       40.90     18.10 o 
 -12   3   7       33.20       44.93     22.25 o 
 -11   3   7       77.70       60.55     14.51 o 
 -10   3   7       14.36        3.00      6.28 o 
  -9   3   7      223.12      213.40      9.14 o 
  -8   3   7      732.99      807.11     21.93 o 
  -7   3   7        1.65        2.60      4.25 o 
  -6   3   7      703.22      751.89     12.46 o 
  -5   3   7        1.29        1.57      2.27 o 
  -4   3   7     1245.95     1254.25     18.57 o 
  -3   3   7      177.21      166.29      7.90 o 
  -2   3   7        1.39        0.31      2.58 o 
  -1   3   7      782.45      808.59     16.87 o 
   0   3   7      336.79      321.35     15.29 o 
   1   3   7       27.10       35.49      6.84 o 
   2   3   7      800.14      731.11     19.36 o 
   3   3   7      126.32      105.18     11.19 o 
   4   3   7     3105.74     3127.93     68.97 o 
   5   3   7      186.65      194.92     14.78 o 
   6   3   7       84.27      106.26     28.87 o 
   7   3   7       76.32       81.58     16.94 o 
   8   3   7        0.25        7.55     10.98 o 
   9   3   7        8.78       21.11     13.63 o 
  10   3   7        1.88        5.01     13.10 o 
  11   3   7        4.22       22.21     16.98 o 
 -16   4   7      232.96      234.63     37.21 o 
 -15   4   7      171.27      169.57     37.36 o 
 -14   4   7       28.19       16.42     14.14 o 
 -13   4   7      265.68      218.06     64.49 o 
 -12   4   7      134.62      131.46     20.36 o 
 -11   4   7      194.92      212.48     22.90 o 
 -10   4   7      230.77      258.04     27.51 o 
  -9   4   7      970.19     1048.31     29.12 o 
  -8   4   7      199.53      220.97     16.19 o 
  -7   4   7      231.39      216.46     11.05 o 
  -6   4   7       54.38       53.11      4.40 o 
  -5   4   7      373.74      406.29      8.92 o 
  -4   4   7        0.25        7.72      2.82 o 
  -3   4   7     1008.44      987.92     17.14 o 
  -2   4   7        0.90       -1.21      2.46 o 
  -1   4   7      869.41      871.83     17.89 o 
   0   4   7        8.77        8.21      3.95 o 
   1   4   7        4.50        7.43      5.04 o 
   2   4   7        2.08        2.62      3.73 o 
   3   4   7       73.22       81.53      9.63 o 
   4   4   7     1936.34     2079.94     50.97 o 
   5   4   7       89.87       63.30      9.73 o 
   6   4   7      292.20      337.15     28.35 o 
   7   4   7       10.32        9.76     10.62 o 
   8   4   7      406.18      367.42     31.78 o 
   9   4   7        7.44        8.11     11.89 o 
  10   4   7        3.47       24.66     15.15 o 
 -16   5   7      273.26      210.55     31.57 o 
 -15   5   7       11.08       19.63     16.35 o 
 -14   5   7     1083.61     1150.54     57.17 o 
 -13   5   7      356.94      372.52     32.75 o 
 -12   5   7      218.66      194.00     24.48 o 
 -11   5   7       58.61       52.98     11.98 o 
 -10   5   7      622.10      638.68     33.33 o 
  -9   5   7      918.46      927.13     28.30 o 
  -8   5   7        5.49        7.01      3.04 o 
  -7   5   7      125.60      123.66      9.00 o 
  -6   5   7       32.27       38.31      5.26 o 
  -5   5   7      153.20      134.02      8.00 o 
  -4   5   7       12.04        5.75      2.80 o 
  -3   5   7      429.15      413.50     10.15 o 
  -2   5   7      140.05      134.37      6.04 o 
  -1   5   7      803.64      755.53     16.36 o 
   0   5   7        1.77       -0.57      3.71 o 
   1   5   7      259.09      249.97      8.43 o 
   2   5   7      310.83      306.63     12.40 o 
   3   5   7       15.16       18.63      6.37 o 
   4   5   7      367.61      372.70     18.68 o 
   5   5   7       75.44       64.35      9.78 o 
   6   5   7      103.90      130.68     19.41 o 
   7   5   7       58.11       47.53     14.10 o 
   8   5   7       10.06        3.07     10.43 o 
   9   5   7       50.14       36.05     15.70 o 
  10   5   7        0.73        5.98     14.37 o 
 -16   6   7       32.91       14.29     18.42 o 
 -15   6   7       25.01       23.19     17.27 o 
 -14   6   7       76.34       63.43     18.32 o 
 -13   6   7      191.56      193.08     25.55 o 
 -12   6   7      165.59      131.41     20.87 o 
 -11   6   7       32.97       22.20     11.75 o 
 -10   6   7       14.68       11.05      6.83 o 
  -9   6   7      669.75      647.49     23.61 o 
  -8   6   7       57.92       49.13      8.64 o 
  -7   6   7      132.19      120.75      6.87 o 
  -6   6   7       16.35       17.76      4.41 o 
  -5   6   7      748.29      733.66     21.40 o 
  -4   6   7       44.29       38.75      4.07 o 
  -3   6   7      463.04      511.90     11.54 o 
  -2   6   7       68.48       80.75      5.29 o 
  -1   6   7     1251.26     1235.57     25.47 o 
   0   6   7       75.19       62.98      4.96 o 
   1   6   7      640.82      637.55     17.57 o 
   2   6   7      505.26      466.78     19.36 o 
   3   6   7       32.29       55.92      8.67 o 
   4   6   7        6.01        4.43      5.84 o 
   5   6   7       49.45       29.38      8.99 o 
   6   6   7       82.08       78.79     18.24 o 
   7   6   7      267.33      326.56     44.54 o 
   8   6   7      217.87      225.75     26.77 o 
   9   6   7        4.00        8.27     13.00 o 
  10   6   7      124.99      144.72     24.95 o 
 -15   7   7        6.42        6.41     14.25 o 
 -14   7   7      215.57      211.52     28.15 o 
 -13   7   7      370.01      389.81     46.17 o 
 -12   7   7      121.41       88.68     20.27 o 
 -11   7   7      213.13      162.72     21.42 o 
 -10   7   7      127.35      129.19     12.60 o 
  -9   7   7      143.46      151.64     12.67 o 
  -8   7   7       34.14       19.74      6.62 o 
  -7   7   7       47.59       41.77      4.46 o 
  -6   7   7      555.10      562.74     39.76 o 
  -5   7   7      591.15      590.79     20.62 o 
  -4   7   7     1055.70     1085.08     20.45 o 
  -3   7   7      399.04      377.21     10.11 o 
  -2   7   7      366.69      341.22     10.45 o 
  -1   7   7        4.47        2.42      2.67 o 
   0   7   7       28.01       24.12      3.72 o 
   1   7   7      248.76      198.54     13.56 o 
   2   7   7      162.85      145.75     11.82 o 
   3   7   7      399.02      328.71     24.47 o 
   4   7   7      456.63      320.28     30.20 o 
   5   7   7        5.19        6.64      8.28 o 
   6   7   7        7.37       15.22      9.70 o 
   7   7   7      473.34      522.49     43.71 o 
   8   7   7       12.24       28.21     13.27 o 
   9   7   7       89.92       64.74     17.51 o 
  10   7   7       27.44       48.24     18.36 o 
 -15   8   7       59.53       38.67     18.51 o 
 -14   8   7       33.15       41.90     17.47 o 
 -13   8   7      217.68      220.97     27.23 o 
 -12   8   7       49.14       31.40     13.94 o 
 -11   8   7       50.29       51.84     10.83 o 
 -10   8   7        7.51        2.91      7.21 o 
  -9   8   7       85.87       93.01     10.74 o 
  -8   8   7        0.96        1.50      3.78 o 
  -7   8   7     1014.73      998.93     29.51 o 
  -6   8   7      543.95      528.40     13.38 o 
  -5   8   7      120.10      104.91      7.73 o 
  -4   8   7        9.36       13.69      3.10 o 
  -3   8   7      421.77      419.53     12.16 o 
  -2   8   7      441.18      448.92     13.93 o 
  -1   8   7       34.29       26.75      4.88 o 
   0   8   7        5.40       12.29      3.42 o 
   1   8   7      142.20      137.63     11.16 o 
   2   8   7      130.96      127.42     11.31 o 
   3   8   7      283.77      201.16     24.04 o 
   4   8   7       23.76        5.68      7.46 o 
   5   8   7       47.65       34.44      9.38 o 
   6   8   7      466.68      467.86     33.62 o 
   7   8   7      333.30      391.85     68.24 o 
   8   8   7      263.81      251.50     28.01 o 
   9   8   7       16.35       20.26     13.97 o 
  10   8   7       77.29       78.08     26.52 o 
 -15   9   7       52.36      133.30     25.71 o 
 -14   9   7        2.13        7.67     14.76 o 
 -13   9   7      122.46      110.54     25.98 o 
 -12   9   7       73.00       65.23     16.34 o 
 -11   9   7        1.72        1.96      7.46 o 
 -10   9   7       73.11       72.14     11.94 o 
  -9   9   7       32.88       26.25      7.97 o 
  -8   9   7        0.59        4.70      5.87 o 
  -7   9   7       16.06        4.11      5.44 o 
  -6   9   7      246.17      270.78     15.00 o 
  -5   9   7       40.08       43.15      4.72 o 
  -4   9   7      959.34      986.58     18.29 o 
  -3   9   7        7.28        3.99      3.07 o 
  -2   9   7       11.79        9.71      3.38 o 
  -1   9   7      472.96      446.78     17.58 o 
   0   9   7      105.41      124.15     10.64 o 
   1   9   7       44.40       33.49      6.39 o 
   2   9   7        7.79        6.84      5.17 o 
   3   9   7       16.98       17.32      6.53 o 
   4   9   7      138.23      117.82     13.99 o 
   5   9   7        0.56        8.76      7.51 o 
   6   9   7       65.28       36.59     13.36 o 
   7   9   7      116.02      122.69     20.92 o 
   8   9   7      106.84       88.27     18.89 o 
   9   9   7      254.04      283.34     30.75 o 
  10   9   7      145.66      294.75     34.43 o 
 -15  10   7       81.36      100.71     23.34 o 
 -14  10   7       46.44       58.40     19.54 o 
 -13  10   7        0.26       11.93     13.90 o 
 -12  10   7       12.44        7.32      8.62 o 
 -11  10   7       97.42      124.08     17.20 o 
 -10  10   7       41.00       38.48     10.37 o 
  -9  10   7      301.13      307.22     19.72 o 
  -8  10   7      466.25      487.23     31.22 o 
  -7  10   7      196.39      212.83     17.58 o 
  -6  10   7       93.71      113.00     10.68 o 
  -5  10   7     1343.00     1338.84     35.72 o 
  -4  10   7       49.68       49.35      7.44 o 
  -3  10   7      481.06      476.75     16.03 o 
  -2  10   7      662.84      633.88     20.78 o 
  -1  10   7       12.56        2.65      5.31 o 
   0  10   7      326.56      315.87     22.31 o 
   1  10   7       35.75       25.53      7.21 o 
   2  10   7       34.81        1.74      6.29 o 
   3  10   7       66.15       70.51      8.79 o 
   4  10   7       12.36       13.63      7.33 o 
   5  10   7       10.37       -0.65      7.25 o 
   6  10   7       11.23       -5.03     12.21 o 
   7  10   7       12.51       22.26     12.21 o 
   8  10   7       72.35       93.25     19.92 o 
   9  10   7      115.80       89.32     50.11 o 
 -14  11   7       46.03       22.52     17.81 o 
 -13  11   7       36.74       31.58     15.39 o 
 -12  11   7       44.67       56.98     12.12 o 
 -11  11   7        6.97        2.70      8.57 o 
 -10  11   7       42.44       38.20     10.13 o 
  -9  11   7       24.95       11.40      7.97 o 
  -8  11   7       68.68       43.91      9.98 o 
  -7  11   7     1083.43     1188.86     34.43 o 
  -6  11   7        6.97        1.89      5.98 o 
  -5  11   7      248.73      266.94     16.92 o 
  -4  11   7      439.89      444.23     31.06 o 
  -3  11   7       43.27       34.87      7.01 o 
  -2  11   7        6.03        3.68      4.85 o 
  -1  11   7      264.02      282.34     33.57 o 
   0  11   7        0.20        0.53      5.27 o 
   1  11   7      259.48      207.79     15.06 o 
   2  11   7        1.90        9.26      6.87 o 
   3  11   7        1.44       -5.29      5.87 o 
   4  11   7       42.87       12.69      7.83 o 
   5  11   7       48.04       56.68     21.47 o 
   6  11   7        0.98        5.81      8.21 o 
   7  11   7        9.65        8.18      9.15 o 
   8  11   7       67.84       34.41     15.71 o 
   9  11   7       16.80       12.40     14.15 o 
 -14  12   7       21.62       29.52     17.52 o 
 -13  12   7        4.33       13.92     14.21 o 
 -12  12   7       53.03       60.05     12.67 o 
 -11  12   7       16.31       20.68      9.80 o 
 -10  12   7        0.07        1.50      9.37 o 
  -9  12   7      209.64      204.99     17.33 o 
  -8  12   7        0.50       -3.62      6.11 o 
  -7  12   7      818.49      847.04     32.13 o 
  -6  12   7        5.85       11.27      6.45 o 
  -5  12   7     1520.95     1482.33     41.25 o 
  -4  12   7      700.73      674.07     25.52 o 
  -3  12   7     1365.70     1429.99     39.66 o 
  -2  12   7      103.29       96.14      9.65 o 
  -1  12   7       24.67       23.15      7.09 o 
   0  12   7      592.67      573.36     22.95 o 
   1  12   7       21.31       23.67      7.27 o 
   2  12   7        0.03        4.45      6.46 o 
   3  12   7      221.17      165.17     23.50 o 
   4  12   7        1.71        5.14      7.85 o 
   5  12   7        0.00        6.35      7.90 o 
   6  12   7       11.66       -1.20      8.25 o 
   7  12   7        0.01       -3.02      8.98 o 
   8  12   7       11.03       13.22     15.67 o 
   9  12   7      104.39      146.93     21.01 o 
 -14  13   7        5.28        5.47     15.29 o 
 -13  13   7       14.37       41.04     12.98 o 
 -12  13   7       12.22        1.14      9.45 o 
 -11  13   7       44.59       59.53     16.35 o 
 -10  13   7        0.67        4.66      8.16 o 
  -9  13   7       10.42        9.06      7.91 o 
  -8  13   7      367.52      430.27     24.22 o 
  -7  13   7       15.54        3.52      7.40 o 
  -6  13   7     1749.66     1835.94     66.28 o 
  -5  13   7        0.00       -0.18      6.55 o 
  -4  13   7      463.60      490.04     22.50 o 
  -3  13   7       10.75        9.89      9.05 o 
  -2  13   7       20.28       18.45      7.55 o 
  -1  13   7      229.84      200.21     14.44 o 
   0  13   7       35.46       23.65      7.61 o 
   1  13   7       35.74       28.69      8.30 o 
   2  13   7        3.88       -0.52      6.64 o 
   3  13   7        8.55        9.18      8.32 o 
   4  13   7       14.16       -0.02      7.43 o 
   5  13   7        0.00        3.00     10.04 o 
   6  13   7        8.80       11.05      9.65 o 
   7  13   7      145.88      167.34     19.36 o 
   8  13   7        0.02       10.75     11.14 o 
 -13  14   7       61.43       57.78     15.07 o 
 -12  14   7        0.29        0.51     10.13 o 
 -11  14   7       66.99       88.86     15.57 o 
 -10  14   7       58.43       42.27     11.49 o 
  -9  14   7        3.78       -0.33      7.79 o 
  -8  14   7       83.30       88.73     13.11 o 
  -7  14   7      130.85      113.57     17.58 o 
  -6  14   7      333.33      298.61     39.63 o 
  -5  14   7       81.44       56.08     13.97 o 
  -4  14   7       98.74       96.39     16.67 o 
  -3  14   7       38.52       31.16     10.20 o 
  -2  14   7      591.70      572.05     23.60 o 
  -1  14   7       15.49        1.32      7.01 o 
   0  14   7      131.16      117.25     13.92 o 
   1  14   7        0.02        3.24      6.75 o 
   2  14   7       20.54       17.06      8.51 o 
   3  14   7       32.43       22.93     19.71 o 
   4  14   7        0.91        6.60      8.84 o 
   5  14   7       38.49       54.05     12.24 o 
   6  14   7       17.24       10.17     10.05 o 
   7  14   7       47.59       53.66     14.27 o 
   8  14   7        6.70        2.01     11.16 o 
 -13  15   7       21.34       31.43     14.19 o 
 -12  15   7        0.30        8.25     10.22 o 
 -11  15   7        0.08        0.17      9.18 o 
 -10  15   7       58.97       87.05     18.01 o 
  -9  15   7       57.84       31.72     22.44 o 
  -8  15   7        5.40        9.96     11.25 o 
  -7  15   7      111.95      108.53     23.12 o 
  -6  15   7     1407.26     1518.49     60.00 o 
  -5  15   7      342.38      335.49     33.81 o 
  -3  15   7       19.38       12.79     14.02 o 
  -2  15   7      511.08      530.52     30.25 o 
  -1  15   7       19.78        6.80      9.08 o 
   0  15   7      164.92      149.53     19.33 o 
   1  15   7        0.01        0.42      6.54 o 
   2  15   7       28.20       40.03     10.67 o 
   3  15   7        2.07       11.53      8.35 o 
   4  15   7       10.35       17.94      9.49 o 
   5  15   7        2.71        5.74      9.37 o 
   6  15   7      117.74      132.47     30.63 o 
   7  15   7       85.89      102.28     17.22 o 
 -12  16   7        0.15        1.69     10.54 o 
 -11  16   7       83.25       76.53     14.94 o 
 -10  16   7      154.24      152.23     17.75 o 
  -9  16   7        0.11       -6.76     10.24 o 
  -8  16   7       27.95       25.72     13.41 o 
  -7  16   7       11.11       -6.99     10.09 o 
  -6  16   7       24.01       19.63     11.98 o 
  -5  16   7      492.33      497.46     33.22 o 
  -4  16   7      238.81      248.77     32.95 o 
  -3  16   7      639.98      647.61     49.20 o 
  -2  16   7        9.12        7.51      9.25 o 
  -1  16   7      117.04      103.58     16.29 o 
   0  16   7      420.93      551.47     32.47 o 
   1  16   7        4.88        4.46      9.53 o 
   2  16   7        4.09        2.44     10.40 o 
   3  16   7       52.11       80.34     13.70 o 
   4  16   7       27.55       30.27     10.78 o 
   5  16   7       92.56       96.78     20.60 o 
   6  16   7       27.37       15.00     10.84 o 
   7  16   7        2.62       13.02     13.03 o 
 -12  17   7        0.07        4.45     12.03 o 
 -11  17   7       44.89       45.03     32.62 o 
 -10  17   7       67.47       48.67     16.53 o 
  -9  17   7        1.88        4.35     18.75 o 
  -8  17   7        9.13        6.76     11.41 o 
  -7  17   7       20.90       12.93     16.55 o 
  -6  17   7      345.73      301.42     27.54 o 
  -5  17   7       19.01       14.16     14.23 o 
  -4  17   7       13.17        7.80     14.23 o 
  -3  17   7        9.48        0.14     11.63 o 
  -2  17   7       86.57       54.62     19.94 o 
  -1  17   7       36.49       37.25     12.12 o 
   0  17   7       25.84       28.31     16.04 o 
   1  17   7       62.65       71.95     15.66 o 
   2  17   7        5.29        5.42     10.39 o 
   3  17   7       27.73       55.10     15.99 o 
   4  17   7      289.00      396.94     26.66 o 
   5  17   7       13.55       18.50     11.37 o 
   6  17   7        7.26       34.42     13.03 o 
 -11  18   7       64.88       64.46     18.34 o 
 -10  18   7      144.02      206.39     26.27 o 
  -9  18   7       24.96        3.97     11.93 o 
  -8  18   7        0.75       -2.63     11.99 o 
  -7  18   7      201.24      148.88     21.93 o 
  -6  18   7      227.58      158.24     28.47 o 
  -5  18   7        2.69        8.53     15.61 o 
  -4  18   7        9.37       14.96     15.10 o 
  -3  18   7      250.60      207.08     32.44 o 
  -2  18   7      373.63      367.27     41.26 o 
  -1  18   7        6.54       10.11     10.40 o 
   0  18   7      362.98      327.75     27.72 o 
   1  18   7       47.36       15.03     12.01 o 
   2  18   7       96.71       87.64     20.19 o 
   3  18   7      188.87      209.01     25.73 o 
   4  18   7      104.10      123.02     36.09 o 
   5  18   7        0.50       -6.64     16.58 o 
 -10  19   7        1.09       -7.96     13.23 o 
  -9  19   7        0.02      -10.86     10.86 o 
  -8  19   7        0.16        0.25     12.70 o 
  -7  19   7        0.00       -2.12     11.28 o 
  -6  19   7       81.45       79.77     23.92 o 
  -5  19   7       10.88       29.91     16.84 o 
  -4  19   7        2.34       20.23     15.10 o 
  -3  19   7       28.64       39.16     17.41 o 
  -2  19   7       27.43       21.10     15.82 o 
  -1  19   7        0.02       -5.56     13.22 o 
   0  19   7      470.83      605.35     37.58 o 
   1  19   7      188.43      200.56     24.87 o 
   2  19   7        1.99       20.88     12.81 o 
   3  19   7        0.06        4.44     12.56 o 
   4  19   7       48.52       40.84     28.25 o 
   5  19   7       34.97        9.41     14.84 o 
  -9  20   7        8.89        7.18     13.95 o 
  -8  20   7       76.77       70.12     26.34 o 
  -7  20   7       70.63       66.26     22.90 o 
  -6  20   7      232.89      365.75     42.99 o 
  -5  20   7       49.72       54.99     22.90 o 
  -4  20   7       91.34       70.74     23.05 o 
  -3  20   7       11.90       22.25     17.85 o 
  -2  20   7       64.09       46.39     20.16 o 
  -1  20   7        1.53        1.16     16.40 o 
   0  20   7      147.55      114.60     20.36 o 
   1  20   7        5.11        7.30     12.29 o 
   2  20   7       85.58       74.59     18.66 o 
   3  20   7        0.17       21.16     19.83 o 
   4  20   7       32.36       90.98     20.97 o 
  -8  21   7        6.36       -0.14     15.25 o 
  -7  21   7       32.66       28.18     18.79 o 
  -6  21   7      285.31      339.16     42.70 o 
  -5  21   7       64.53       27.67     17.85 o 
  -4  21   7       47.40       78.32     24.64 o 
  -3  21   7        1.13      -11.71     11.71 o 
  -2  21   7       37.08       25.65     20.23 o 
  -1  21   7       34.95       20.09     18.71 o 
   0  21   7       87.96       95.74     27.10 o 
   1  21   7        8.52       -1.66     21.35 o 
   2  21   7        0.27       12.03     13.98 o 
   3  21   7       58.61      120.35     22.43 o 
  -6  22   7       49.58       51.30     22.33 o 
  -5  22   7      417.92      443.93     49.20 o 
  -4  22   7      113.12       83.09     26.37 o 
  -3  22   7       64.09       72.83     25.22 o 
  -2  22   7       33.36       14.96     19.15 o 
  -1  22   7        3.98        2.46     18.86 o 
   0  22   7       15.57       77.38     25.94 o 
   1  22   7       16.05       35.13     15.48 o 
  -3  23   7       56.06       94.44     27.67 o 
  -2  23   7        3.98        4.19     18.42 o 
 -16   0   8       81.36       42.92     29.12 o 
 -15   0   8      533.98      478.68     56.94 o 
 -14   0   8      245.80      213.58     39.45 o 
 -13   0   8       13.26       -0.65     16.11 o 
 -12   0   8      402.02      470.50     33.82 o 
 -11   0   8      250.06      248.80     34.25 o 
 -10   0   8      234.38      246.37     26.05 o 
  -9   0   8     2524.67     2534.23     89.96 o 
  -8   0   8       72.50       56.09     12.25 o 
  -7   0   8      114.62      108.48      9.34 o 
  -6   0   8      206.50      221.56      9.10 o 
  -5   0   8      312.04      286.63     12.56 o 
  -4   0   8      155.09      158.04     11.25 o 
  -3   0   8      228.51      170.34     14.84 o 
  -2   0   8        7.40        2.45      4.82 o 
  -1   0   8      841.14      948.50     32.17 o 
   0   0   8    12725.97    12188.33    310.02 o 
   1   0   8     6225.23     6124.12    168.34 o 
   2   0   8     1921.01     1882.69     67.36 o 
   3   0   8      248.89      230.67     54.48 o 
   4   0   8      849.23      914.29     43.61 o 
   5   0   8       38.47       34.03     17.12 o 
   6   0   8      380.90      459.97     48.12 o 
   7   0   8        7.38       -1.01     14.02 o 
   8   0   8       15.56       12.43     18.50 o 
   9   0   8       87.65      112.14     33.38 o 
  10   0   8      102.58      162.79     38.22 o 
 -16   1   8       55.79       32.03     18.40 o 
 -15   1   8        2.07        1.02     13.33 o 
 -14   1   8        6.47        0.08     11.18 o 
 -13   1   8      446.83      430.97     35.12 o 
 -12   1   8       11.29       16.74     10.26 o 
 -11   1   8      975.99      964.29     37.71 o 
 -10   1   8       27.53       24.03      7.89 o 
  -9   1   8      481.17      515.85     21.45 o 
  -8   1   8        4.69       10.73      6.28 o 
  -7   1   8       68.07       70.92      5.63 o 
  -6   1   8       36.16       36.04      3.34 o 
  -5   1   8       89.33       77.12      3.96 o 
  -4   1   8        1.84        1.18      3.33 o 
  -3   1   8       62.89       79.35      7.83 o 
  -2   1   8        0.27       -1.15      3.71 o 
  -1   1   8      735.33      732.49     21.22 o 
   0   1   8     2659.11     2640.53     59.35 o 
   1   1   8     2596.76     2548.66     58.41 o 
   2   1   8       19.18       22.57      7.30 o 
   3   1   8       64.65       67.39     11.00 o 
   4   1   8       33.44       15.30      7.19 o 
   5   1   8       13.82       13.62     13.94 o 
   6   1   8       47.22       22.42     12.22 o 
   7   1   8       19.15       32.86     13.89 o 
   8   1   8        0.44       12.89     13.46 o 
   9   1   8       80.13      109.58     21.77 o 
 -16   2   8        3.60        9.32     15.94 o 
 -15   2   8      126.59       92.78     21.76 o 
 -14   2   8      161.84      126.29     23.53 o 
 -13   2   8      170.71      140.32     39.88 o 
 -12   2   8       59.73       17.39     13.25 o 
 -11   2   8        4.96        5.26      8.93 o 
 -10   2   8       14.96       23.96      8.10 o 
  -9   2   8       64.72       72.81     10.07 o 
  -8   2   8       10.75        7.89      5.12 o 
  -7   2   8      248.30      288.40     11.03 o 
  -6   2   8       76.85       79.42      5.47 o 
  -5   2   8       19.45       28.73      3.06 o 
  -4   2   8      126.44      122.78      8.41 o 
  -3   2   8        1.75        2.14      3.63 o 
  -2   2   8      174.69      160.51      9.40 o 
  -1   2   8      143.86      159.81     13.87 o 
   0   2   8        6.36        3.25      5.17 o 
   1   2   8      446.81      412.21     19.35 o 
   2   2   8        0.25        8.31      6.10 o 
   3   2   8       39.63       30.37      7.93 o 
   4   2   8       23.71       29.59      8.34 o 
   5   2   8       88.41       68.56     15.00 o 
   6   2   8      200.65      235.20     26.53 o 
   7   2   8        3.56        8.74     11.48 o 
   8   2   8       51.32       65.10     17.57 o 
   9   2   8       65.30       89.41     29.99 o 
 -16   3   8      445.50      421.16     40.22 o 
 -15   3   8      337.06      374.52     36.64 o 
 -14   3   8      135.17      143.80     23.74 o 
 -13   3   8       25.10       43.14     16.22 o 
 -12   3   8       41.95       28.21     13.10 o 
 -11   3   8       67.68       47.63     14.68 o 
 -10   3   8        3.62        1.97      7.95 o 
  -9   3   8      149.79      150.52     14.90 o 
  -8   3   8       19.92       27.46      6.35 o 
  -7   3   8      423.44      434.89     14.50 o 
  -6   3   8       15.70       15.59      3.98 o 
  -5   3   8        4.31        2.24      2.48 o 
  -4   3   8       70.77       95.91      5.03 o 
  -3   3   8      138.70      141.23      6.28 o 
  -2   3   8        0.06        3.45      3.15 o 
  -1   3   8     1186.27     1179.85     22.98 o 
   0   3   8      593.41      535.23     21.22 o 
   1   3   8       48.56       55.77      8.92 o 
   2   3   8       35.24       23.89      7.43 o 
   3   3   8      104.26      113.32     12.13 o 
   4   3   8       34.05       16.53     10.32 o 
   5   3   8        8.17       -0.64     11.71 o 
   6   3   8       55.35       51.95     14.76 o 
   7   3   8        0.12        5.30     11.25 o 
   8   3   8        0.00       -0.35     12.02 o 
   9   3   8        0.82       -3.13     12.95 o 
 -16   4   8       86.63       82.12     24.04 o 
 -15   4   8        0.54       -6.36     13.26 o 
 -14   4   8       11.18        3.30     13.71 o 
 -13   4   8        5.29        5.20     21.10 o 
 -12   4   8       59.88       67.42     17.52 o 
 -11   4   8        0.05        2.97     10.15 o 
 -10   4   8      111.67      100.08     14.32 o 
  -9   4   8      121.51      123.08     12.98 o 
  -8   4   8       22.94       31.17      7.31 o 
  -7   4   8       64.97       52.17      6.53 o 
  -6   4   8       21.84       18.90      4.33 o 
  -5   4   8      216.34      214.60      8.00 o 
  -4   4   8      218.33      193.63      7.91 o 
  -3   4   8      100.69       80.34      6.04 o 
  -2   4   8     1429.17     1398.98     25.76 o 
  -1   4   8     2124.15     2087.65     39.26 o 
   0   4   8      269.01      294.37     16.02 o 
   1   4   8       69.89       70.05      9.62 o 
   2   4   8      716.05      662.37     24.57 o 
   3   4   8      697.33      696.16     25.83 o 
   4   4   8      132.08      155.27     16.41 o 
   5   4   8       59.55       86.21     21.46 o 
   6   4   8       32.75       30.03     12.64 o 
   7   4   8      499.58      651.11     42.07 o 
   8   4   8      123.34      212.54     44.69 o 
   9   4   8        7.67       11.76     14.57 o 
 -15   5   8       32.65       50.70     23.27 o 
 -14   5   8       14.83        5.82     16.33 o 
 -13   5   8       29.08       23.64     13.68 o 
 -12   5   8        0.22       -9.88     10.03 o 
 -11   5   8       21.79       17.38     18.28 o 
 -10   5   8       41.79       56.19     20.78 o 
  -9   5   8       13.13        3.93      6.13 o 
  -8   5   8      200.49      181.08     13.15 o 
  -7   5   8     2199.21     2191.26     50.90 o 
  -6   5   8       17.36       18.70      4.55 o 
  -5   5   8      445.67      442.81     12.72 o 
  -4   5   8      179.57      190.32      9.16 o 
  -3   5   8        3.44       -1.53      2.91 o 
  -2   5   8      406.93      479.23     16.03 o 
  -1   5   8      266.24      250.02     14.42 o 
   0   5   8       39.29       34.44      7.40 o 
   1   5   8       12.57       13.80      6.18 o 
   2   5   8        6.87        9.00      9.30 o 
   3   5   8        1.49       -5.01      5.45 o 
   4   5   8       32.90       27.39      9.01 o 
   5   5   8       26.65       23.79     11.47 o 
   6   5   8       13.11       14.53     10.47 o 
   7   5   8       89.11       85.55     20.09 o 
   8   5   8        8.90        1.97     11.51 o 
   9   5   8       46.10       27.09     24.75 o 
 -15   6   8        7.13       23.73     17.56 o 
 -14   6   8       23.35       21.01     14.67 o 
 -13   6   8        3.35      -10.69     10.69 o 
 -12   6   8        6.91       -0.62     10.45 o 
 -11   6   8       30.17       28.30     13.64 o 
 -10   6   8        9.29        5.81      7.54 o 
  -9   6   8       11.10       -4.02      6.12 o 
  -8   6   8      120.90      117.09     11.53 o 
  -7   6   8      103.19      103.43     12.10 o 
  -6   6   8      465.03      398.55     32.35 o 
  -5   6   8      217.23      242.01     10.59 o 
  -4   6   8       86.09       74.66      6.17 o 
  -3   6   8       72.02       57.81      6.87 o 
  -2   6   8      519.99      484.48     15.63 o 
  -1   6   8       38.72       22.82      6.51 o 
   0   6   8      745.24      727.89     47.97 o 
   1   6   8      198.07      151.42     12.60 o 
   2   6   8        0.29        3.20      5.62 o 
   3   6   8      220.43      158.77     15.51 o 
   4   6   8        2.43        2.32      7.20 o 
   5   6   8      237.34      254.27     45.81 o 
   6   6   8       72.67       60.88     29.84 o 
   7   6   8      285.84      326.13     31.82 o 
   8   6   8       39.81       49.64     16.32 o 
   9   6   8        0.35        0.57     13.63 o 
 -15   7   8       19.74        7.14     16.33 o 
 -14   7   8       16.07       16.97     15.41 o 
 -13   7   8       12.48        8.05     13.67 o 
 -12   7   8        2.41       -3.79      9.99 o 
 -11   7   8        4.58        5.76     11.78 o 
 -10   7   8        7.94        9.00      7.91 o 
  -9   7   8       65.00       52.64      9.43 o 
  -8   7   8      112.73      110.57     11.49 o 
  -7   7   8       10.98       15.15      6.57 o 
  -6   7   8      227.02      211.95     17.47 o 
  -5   7   8       26.88       20.77      5.39 o 
  -4   7   8      923.14     1004.72     22.31 o 
  -3   7   8       14.89       10.47      4.80 o 
  -2   7   8      202.73      196.65     10.17 o 
  -1   7   8        3.65        4.69      4.46 o 
   0   7   8       17.71        8.89      5.75 o 
   1   7   8       24.42       24.36      6.97 o 
   2   7   8       18.68       13.11      6.59 o 
   3   7   8        0.58       -4.65      6.19 o 
   4   7   8        6.35       10.29      7.58 o 
   5   7   8      421.35      372.42     31.01 o 
   6   7   8      280.12      263.28     28.44 o 
   7   7   8      158.52      218.40     51.12 o 
   8   7   8        1.45        3.77     12.70 o 
   9   7   8        5.98       17.56     15.31 o 
 -15   8   8        5.56       -9.83     15.27 o 
 -14   8   8       72.37       81.13     21.24 o 
 -13   8   8      101.27       89.01     19.82 o 
 -12   8   8       58.67       30.79     14.79 o 
 -11   8   8      186.12      199.28     24.11 o 
 -10   8   8        6.14       -2.40      7.21 o 
  -9   8   8       79.57       82.55     12.30 o 
  -8   8   8      231.71      243.50     15.62 o 
  -7   8   8      129.66      142.02     19.64 o 
  -6   8   8       14.94        6.91      5.99 o 
  -5   8   8        6.79        9.00      5.43 o 
  -4   8   8      701.27      706.41     20.26 o 
  -3   8   8      584.07      602.36     26.50 o 
  -2   8   8      215.30      207.94     11.73 o 
  -1   8   8      255.62      224.22     14.92 o 
   0   8   8       14.28        8.23      5.46 o 
   1   8   8       32.78       33.47      7.69 o 
   2   8   8        1.47       -1.59      5.33 o 
   3   8   8       27.86       27.17      8.64 o 
   4   8   8       56.54       63.77     11.51 o 
   5   8   8      129.79      119.12     19.50 o 
   6   8   8       45.27       63.16     17.08 o 
   7   8   8       23.50       53.11     15.54 o 
   8   8   8        0.05       -0.48     12.65 o 
   9   8   8      309.42      399.98     38.16 o 
 -15   9   8        7.61       29.12     18.52 o 
 -14   9   8       68.22       50.45     19.67 o 
 -13   9   8        7.68       -1.57     12.59 o 
 -12   9   8       90.38       66.85     70.19 o 
 -11   9   8      108.59      113.72     16.30 o 
 -10   9   8      133.44      137.59     15.26 o 
  -9   9   8        3.68       14.46      8.30 o 
  -8   9   8      168.66      154.82     24.83 o 
  -7   9   8       86.64       93.66     11.17 o 
  -6   9   8       92.30       90.04     13.19 o 
  -5   9   8      442.49      462.69     18.34 o 
  -4   9   8       75.16       68.13      9.06 o 
  -3   9   8      391.44      385.91     15.40 o 
  -2   9   8        1.42       -1.07      5.11 o 
  -1   9   8      298.22      255.30     16.22 o 
   0   9   8      296.74      244.76     16.00 o 
   1   9   8      777.49      632.98     33.29 o 
   2   9   8        1.79        1.07      8.04 o 
   3   9   8      199.83      136.90     19.39 o 
   4   9   8        7.73       15.36     10.96 o 
   5   9   8       38.63       50.40     21.10 o 
   6   9   8        7.44        8.60     10.63 o 
   7   9   8       25.10       35.91     15.06 o 
   8   9   8       63.33       45.00     17.05 o 
 -14  10   8      132.34      143.07     26.34 o 
 -13  10   8       13.29       28.32     28.07 o 
 -12  10   8      135.89      166.51     24.26 o 
 -11  10   8       22.62       42.51     10.97 o 
 -10  10   8       79.21       67.33     12.33 o 
  -9  10   8       41.56       56.55     12.72 o 
  -8  10   8       54.20       18.17     16.83 o 
  -7  10   8      316.76      325.95     20.35 o 
  -6  10   8     1245.73     1260.54     34.45 o 
  -5  10   8      125.70      106.25     12.28 o 
  -4  10   8      580.02      574.59     23.73 o 
  -3  10   8       23.91       13.74      5.72 o 
  -2  10   8      309.83      287.48     15.30 o 
  -1  10   8      138.87      128.33     14.80 o 
   0  10   8     1177.98     1009.53     32.45 o 
   1  10   8      305.83      244.57     19.05 o 
   2  10   8        1.78       11.00      7.42 o 
   3  10   8       30.13       18.07     10.56 o 
   4  10   8       22.85        7.74     18.32 o 
   5  10   8       49.44       65.33     28.11 o 
   6  10   8       84.30      104.51     23.84 o 
   7  10   8       61.01       66.96     18.97 o 
   8  10   8      170.10      173.04     26.66 o 
 -14  11   8       27.32       46.20     18.90 o 
 -13  11   8       61.11       82.91     21.14 o 
 -12  11   8       19.57       25.98     11.46 o 
 -11  11   8       48.88       48.74     25.76 o 
 -10  11   8      106.22       96.02     14.06 o 
  -9  11   8      672.05      754.62     31.39 o 
  -8  11   8       40.32       31.04      9.50 o 
  -7  11   8      357.16      383.77     21.78 o 
  -6  11   8       83.15       96.16     21.17 o 
  -5  11   8        6.22        3.09      7.06 o 
  -4  11   8      166.26      149.98     14.15 o 
  -3  11   8       58.08       54.73      7.65 o 
  -2  11   8        0.10       -2.85      5.06 o 
  -1  11   8      167.45      152.17     13.85 o 
   0  11   8       64.73       43.04      9.65 o 
   1  11   8      107.92       89.27     15.20 o 
   2  11   8        3.96       12.37      7.71 o 
   3  11   8       29.47       41.50     10.80 o 
   4  11   8       35.61       36.09     10.92 o 
   5  11   8        0.51       -0.10      8.59 o 
   6  11   8        2.88        4.89      9.84 o 
   7  11   8       28.75       10.66     12.46 o 
   8  11   8      302.56      357.33     28.57 o 
 -14  12   8       41.66       97.74     23.90 o 
 -13  12   8        0.83        3.98     14.25 o 
 -12  12   8        0.00        8.06     10.04 o 
 -11  12   8        3.16        9.80      9.97 o 
 -10  12   8      109.94       73.95     13.22 o 
  -9  12   8       15.34        1.47      7.94 o 
  -8  12   8      246.87      229.49     18.37 o 
  -7  12   8       15.06       28.46     14.20 o 
  -6  12   8      462.49      511.38     31.98 o 
  -5  12   8      191.04      185.49     33.71 o 
  -4  12   8      116.50      122.17     31.61 o 
  -3  12   8      163.40      133.23     28.00 o 
  -2  12   8      327.21      294.60     19.38 o 
  -1  12   8       95.34      100.99     20.05 o 
   0  12   8       36.26       29.84      9.57 o 
   1  12   8       43.31       43.01      9.82 o 
   2  12   8        2.11        2.44      6.82 o 
   3  12   8        2.02       -4.68      7.43 o 
   4  12   8       45.02       72.13     23.20 o 
   5  12   8        8.90       11.61      9.41 o 
   6  12   8        0.54       20.40     11.32 o 
   7  12   8       12.04        6.14     11.54 o 
 -13  13   8        3.75        2.23     15.88 o 
 -12  13   8        2.92        0.05     10.11 o 
 -11  13   8      202.35      205.01     29.84 o 
 -10  13   8       31.82       34.53     11.30 o 
  -9  13   8       68.81       48.27     11.81 o 
  -8  13   8      126.02      145.26     20.36 o 
  -7  13   8     2206.13     2273.83    133.13 o 
  -6  13   8      125.84       90.08     16.33 o 
  -5  13   8       19.01       22.00     10.95 o 
  -4  13   8       53.32       64.71     21.89 o 
  -3  13   8      115.82       93.14     21.82 o 
  -2  13   8       19.14       42.36     12.17 o 
  -1  13   8        1.84        8.96      7.07 o 
   0  13   8        0.35        1.16      6.52 o 
   1  13   8       10.33        0.14      7.07 o 
   2  13   8      108.54       92.77     14.21 o 
   3  13   8        0.72       11.39      8.17 o 
   4  13   8        3.63       20.31     10.15 o 
   5  13   8        3.15        4.38     10.35 o 
   6  13   8       89.65      114.63     17.57 o 
   7  13   8      633.49      736.17     38.23 o 
 -13  14   8       26.57       44.27     20.01 o 
 -12  14   8       18.62       15.17     14.00 o 
 -11  14   8       10.17        1.42      9.96 o 
 -10  14   8       42.39       49.40     12.69 o 
  -9  14   8      276.46      318.25     28.05 o 
  -8  14   8       13.86        8.91     11.82 o 
  -7  14   8       24.84       21.11     12.37 o 
  -6  14   8     1131.65     1119.32     85.01 o 
  -5  14   8      325.01      301.50     55.64 o 
  -4  14   8      291.02      310.76     36.20 o 
  -3  14   8      228.82      277.96     33.89 o 
  -2  14   8       26.38       21.17     10.24 o 
  -1  14   8      207.65      177.27     16.65 o 
   0  14   8      201.01      176.18     17.16 o 
   1  14   8       63.33       73.84     18.60 o 
   2  14   8       31.30       15.06      8.78 o 
   3  14   8       24.34       13.76     10.94 o 
   4  14   8        4.02        1.98     13.86 o 
   5  14   8       15.10       18.57     10.24 o 
   6  14   8       89.98       74.01     15.17 o 
 -12  15   8       22.03       18.73     12.49 o 
 -11  15   8      157.43      235.77     21.96 o 
 -10  15   8       10.64        4.93     12.79 o 
  -9  15   8      421.25      493.06     34.59 o 
  -8  15   8      169.64      138.40     47.15 o 
  -7  15   8     1489.60     1530.36     62.06 o 
  -6  15   8       49.11       35.45     27.64 o 
  -5  15   8       66.11       41.29     20.85 o 
  -4  15   8       56.25       26.59     15.39 o 
  -3  15   8       81.23      104.70     24.28 o 
  -2  15   8        1.89       -8.40      8.40 o 
  -1  15   8       40.63       22.72     10.84 o 
   0  15   8      170.18      184.39     18.02 o 
   1  15   8       58.36       62.08     12.33 o 
   2  15   8       46.44       77.91     13.54 o 
   3  15   8      113.92      110.23     16.10 o 
   4  15   8       71.03      106.95     17.21 o 
   5  15   8      108.41      114.50     17.72 o 
   6  15   8      359.57      381.74     28.63 o 
 -12  16   8       15.03       22.39     15.11 o 
 -11  16   8        0.18       27.04     15.88 o 
 -10  16   8        0.78        1.13     11.40 o 
  -9  16   8      150.28      106.12     24.49 o 
  -8  16   8      453.28      435.58     33.01 o 
  -7  16   8       20.27       41.24     13.83 o 
  -6  16   8       46.95       32.39     14.43 o 
  -5  16   8        5.09       10.69     14.67 o 
  -4  16   8       19.22        3.47     13.29 o 
  -3  16   8       50.61       56.00     20.09 o 
  -2  16   8        8.46        6.65     13.37 o 
  -1  16   8      221.50      222.63     23.19 o 
   0  16   8        5.15       19.56     11.44 o 
   1  16   8       14.36       -1.75     10.21 o 
   2  16   8       57.72       63.47     13.11 o 
   3  16   8       23.80       21.65     11.24 o 
   4  16   8       17.15       37.70     13.66 o 
   5  16   8       97.86      126.41     18.55 o 
 -11  17   8       58.97       48.34     17.79 o 
 -10  17   8       69.12       34.07     15.66 o 
  -9  17   8     1389.82     1468.12     97.54 o 
  -8  17   8      334.70      444.13     34.58 o 
  -7  17   8       21.13       21.64     15.68 o 
  -6  17   8       13.95        8.12     12.13 o 
  -5  17   8       68.32       45.52     19.22 o 
  -4  17   8       17.47       15.25     16.40 o 
  -3  17   8      181.92      191.69     32.73 o 
  -2  17   8       91.79      142.48     30.49 o 
  -1  17   8       26.18       31.50     12.94 o 
   0  17   8        0.09        6.46     10.93 o 
   1  17   8       64.58       92.10     19.26 o 
   2  17   8       45.56       67.35     17.50 o 
   3  17   8        1.57        7.73     10.08 o 
   4  17   8      230.19      299.86     25.56 o 
   5  17   8      271.96      260.14     27.79 o 
 -10  18   8       28.16       23.27     14.77 o 
  -9  18   8        2.78       -3.05     13.26 o 
  -8  18   8      374.35      392.13     34.90 o 
  -7  18   8      130.24      152.85     23.58 o 
  -6  18   8       19.89       24.49     17.34 o 
  -5  18   8        2.49        6.07     14.09 o 
  -4  18   8       12.68        2.53     14.38 o 
  -3  18   8        8.68       30.06     18.64 o 
  -2  18   8        0.05        1.95     14.23 o 
  -1  18   8      220.05      307.95     40.90 o 
   0  18   8        0.80        3.26     11.34 o 
   1  18   8        2.75       12.95     11.86 o 
   2  18   8        4.76        4.79     13.48 o 
   3  18   8       57.43       30.20     15.70 o 
   4  18   8      189.21      311.93     32.85 o 
  -9  19   8       12.81       -1.94     12.35 o 
  -8  19   8       11.00       -6.89     12.88 o 
  -7  19   8       20.01       27.46     18.64 o 
  -6  19   8       41.30       61.78     21.82 o 
  -5  19   8       38.12       38.44     19.94 o 
  -4  19   8        6.70       24.13     18.06 o 
  -3  19   8        2.94       -6.58     14.96 o 
  -2  19   8        3.50       -6.00     16.40 o 
  -1  19   8      104.09      119.51     29.91 o 
   0  19   8      170.63      180.12     33.49 o 
   1  19   8      457.73      487.55     56.00 o 
   2  19   8       34.56       22.64     15.24 o 
   3  19   8        9.42        6.03     13.56 o 
  -8  20   8       55.79      101.30     26.88 o 
  -7  20   8       11.54       32.95     19.87 o 
  -6  20   8       72.85       67.92     22.69 o 
  -5  20   8       28.85       34.25     19.87 o 
  -4  20   8        0.43       -1.37     16.55 o 
  -3  20   8        0.10       -0.94     16.69 o 
  -2  20   8       10.49       55.06     22.76 o 
  -1  20   8        0.64       -8.60     16.04 o 
   0  20   8      407.44      489.74     51.88 o 
   1  20   8        0.10       15.22     14.38 o 
   2  20   8        0.04       -5.25     13.17 o 
  -6  21   8       98.87       98.41     28.54 o 
  -5  21   8        3.99       -7.95     13.87 o 
  -4  21   8       10.78       -8.96     16.76 o 
  -3  21   8       14.12       71.31     27.24 o 
  -2  21   8        5.00        3.03     16.98 o 
  -1  21   8        3.71       24.06     21.68 o 
   0  21   8       35.09       45.30     22.69 o 
 -15   1   9      235.93      255.59     36.05 o 
 -14   1   9      241.26      237.44     56.36 o 
 -13   1   9       21.31       32.74     15.35 o 
 -12   1   9        5.46       24.67     14.36 o 
 -11   1   9        0.82       10.85      9.42 o 
 -10   1   9        0.04       -3.48      6.77 o 
  -9   1   9        7.39        6.14      7.13 o 
  -8   1   9      184.52      183.33     15.13 o 
  -7   1   9       30.94       34.36      5.50 o 
  -6   1   9      151.58      134.74      7.51 o 
  -5   1   9      334.24      305.66     11.35 o 
  -4   1   9       98.69       93.08      7.72 o 
  -3   1   9      548.48      543.83     17.11 o 
  -2   1   9      174.68      188.69     10.83 o 
  -1   1   9      283.81      292.77     14.55 o 
   0   1   9       56.65       71.35     10.37 o 
   1   1   9       52.80       59.55      9.73 o 
   2   1   9       68.38       77.01     11.16 o 
   3   1   9        7.31       -1.04      9.40 o 
   4   1   9      141.46      159.33     22.28 o 
   5   1   9        3.43       21.27     11.38 o 
   6   1   9        9.43       29.05     12.78 o 
   7   1   9       16.30       23.78     15.29 o 
   8   1   9       54.89       42.06     17.25 o 
 -15   2   9       47.08       21.91     17.21 o 
 -14   2   9        4.48       15.70     15.20 o 
 -13   2   9       30.19       24.80     14.76 o 
 -12   2   9      135.56       86.76     30.82 o 
 -11   2   9        0.29        2.25     10.33 o 
 -10   2   9       35.60       42.21     11.09 o 
  -9   2   9       19.61       14.99      7.60 o 
  -8   2   9       54.11       49.59      7.32 o 
  -7   2   9       48.62       57.71      8.32 o 
  -6   2   9      334.06      305.36     10.65 o 
  -5   2   9        4.97        1.47      3.60 o 
  -4   2   9       62.29       58.74      6.67 o 
  -3   2   9     1938.27     1875.55     37.31 o 
  -2   2   9      404.31      412.52     15.13 o 
  -1   2   9      234.86      233.06     13.13 o 
   0   2   9       21.06       21.31      7.60 o 
   1   2   9     1025.60      963.34     31.50 o 
   2   2   9       55.26       55.40     10.08 o 
   3   2   9        3.40       -2.21      6.98 o 
   4   2   9      393.04      408.79     32.80 o 
   5   2   9        1.09       -0.49      9.80 o 
   6   2   9       14.00       10.16     12.58 o 
   7   2   9      132.94      149.23     24.74 o 
   8   2   9        1.13       -3.17     13.54 o 
 -15   3   9       82.82      103.84     29.77 o 
 -14   3   9       30.81       21.33     15.50 o 
 -13   3   9        0.18       -2.76     12.92 o 
 -12   3   9       18.32       21.59     28.94 o 
 -11   3   9       15.16        5.94     10.83 o 
 -10   3   9      148.28      132.25     16.57 o 
  -9   3   9        0.57        2.79      8.08 o 
  -8   3   9      134.02      109.83     11.21 o 
  -7   3   9       85.08       94.28      7.32 o 
  -6   3   9        4.22        7.96      3.98 o 
  -5   3   9        0.20       -1.57      3.61 o 
  -4   3   9      180.66      185.93      9.28 o 
  -3   3   9     1564.86     1639.74     33.99 o 
  -2   3   9       90.25       73.35      9.89 o 
  -1   3   9      103.36      123.89     12.30 o 
   0   3   9      513.02      516.39     22.48 o 
   1   3   9       80.50       62.53      9.84 o 
   2   3   9        0.84       -2.50      6.74 o 
   3   3   9       74.05       56.74     16.15 o 
   4   3   9        1.56        7.94     10.33 o 
   5   3   9        2.64        5.64     10.46 o 
   6   3   9       28.31       33.74     14.19 o 
   7   3   9      128.91      126.77     45.70 o 
   8   3   9        0.97        3.84     14.07 o 
 -15   4   9        7.90       28.92     18.02 o 
 -14   4   9       11.92       21.98     16.43 o 
 -13   4   9        0.89        2.60     12.34 o 
 -12   4   9       76.13       71.47     22.04 o 
 -11   4   9       22.12       -0.22     11.06 o 
 -10   4   9        0.03        0.18     10.02 o 
  -9   4   9       99.23      104.49     14.40 o 
  -8   4   9        9.66        8.52      6.97 o 
  -7   4   9      212.31      231.77     13.68 o 
  -6   4   9      132.29      124.42      9.62 o 
  -5   4   9      242.64      221.71      9.90 o 
  -4   4   9       12.12       19.46      4.77 o 
  -3   4   9      102.10      108.50     13.62 o 
  -2   4   9      239.99      286.56     14.67 o 
  -1   4   9        0.63       -5.28      5.28 o 
   0   4   9       86.95      100.35     12.17 o 
   1   4   9      193.95      196.64     15.11 o 
   2   4   9      214.92      195.41     20.00 o 
   3   4   9       35.18       34.25     14.36 o 
   4   4   9      452.07      499.38     43.97 o 
   5   4   9        0.00        1.67     10.39 o 
   6   4   9        1.13        5.90     12.28 o 
   7   4   9       37.93       31.53     26.73 o 
   8   4   9       54.40      114.45     23.30 o 
 -15   5   9       10.63       -9.83     15.72 o 
 -14   5   9       41.40       48.52     19.44 o 
 -13   5   9        0.00        4.64     12.54 o 
 -12   5   9        9.55        8.25     12.36 o 
 -11   5   9        1.87        1.09     10.71 o 
 -10   5   9      107.91       82.28     16.99 o 
  -9   5   9       26.50       24.28      7.85 o 
  -8   5   9      117.28      130.12     12.44 o 
  -7   5   9       12.11        4.98      5.86 o 
  -6   5   9       41.44       34.85      6.44 o 
  -5   5   9        1.77        8.74      4.74 o 
  -4   5   9      172.67      162.98      8.93 o 
  -3   5   9      592.60      525.28     19.77 o 
  -2   5   9       79.18       92.76      9.56 o 
  -1   5   9       23.29        1.73      5.81 o 
   0   5   9        4.38       10.70      6.80 o 
   1   5   9       32.79       29.21      7.97 o 
   2   5   9       78.27       63.36     11.75 o 
   3   5   9       37.79       39.21     10.88 o 
   4   5   9      187.68      164.54     38.98 o 
   5   5   9      124.51      146.68     22.58 o 
   6   5   9        8.10        4.65     10.84 o 
   7   5   9       15.81       15.46     13.94 o 
   8   5   9       22.35        6.07     14.43 o 
 -15   6   9        2.50      -13.28     13.28 o 
 -14   6   9       24.73       22.56     16.63 o 
 -13   6   9       21.60       20.59     14.69 o 
 -12   6   9        1.79        4.65     12.40 o 
 -11   6   9      143.36      164.24     23.18 o 
 -10   6   9        0.20        7.80     10.57 o 
  -9   6   9      478.50      531.03     25.86 o 
  -8   6   9        0.93        6.43      6.77 o 
  -7   6   9       34.66       36.20      7.53 o 
  -6   6   9      518.80      567.58     18.55 o 
  -5   6   9        2.05       -2.82      4.64 o 
  -4   6   9      104.90       75.59      7.32 o 
  -3   6   9       17.68       16.03      6.74 o 
  -2   6   9       48.91       38.12      7.35 o 
  -1   6   9       34.12       20.82      6.94 o 
   0   6   9       23.97       21.03      7.09 o 
   1   6   9        0.07       -2.37      6.59 o 
   2   6   9       95.71       86.73     17.67 o 
   3   6   9        9.18        9.47      8.41 o 
   4   6   9        5.60       12.16     10.80 o 
   5   6   9       71.06      104.88     20.61 o 
   6   6   9      408.55      423.41     50.76 o 
   7   6   9        0.28       -0.22     13.34 o 
   8   6   9       14.83       28.12     17.07 o 
 -15   7   9      133.52      115.03     24.72 o 
 -14   7   9       82.13       77.79     20.24 o 
 -13   7   9        3.15        3.18     13.29 o 
 -12   7   9       26.42       32.42     18.24 o 
 -11   7   9        4.19        1.45     11.34 o 
 -10   7   9      128.95      108.41     20.45 o 
  -9   7   9      339.62      373.83     22.35 o 
  -8   7   9      648.39      666.41     36.59 o 
  -7   7   9       81.01       56.37     10.03 o 
  -6   7   9      136.51      168.26     12.54 o 
  -5   7   9      713.84      712.04     20.93 o 
  -4   7   9       15.20       14.83      5.57 o 
  -3   7   9      166.90      133.24     10.37 o 
  -2   7   9      114.87      105.31     11.81 o 
  -1   7   9        4.49       -4.29      5.86 o 
   0   7   9      872.01      779.97     40.03 o 
   1   7   9       39.09       39.88     12.60 o 
   2   7   9       17.89       23.98      8.88 o 
   3   7   9       37.30       27.05      9.93 o 
   4   7   9       94.46       53.69     18.61 o 
   5   7   9       13.46       13.78     12.08 o 
   6   7   9      297.04      385.80     35.19 o 
   7   7   9      169.76      198.87     28.13 o 
   8   7   9       60.73       91.92     22.41 o 
 -14   8   9        4.18        8.18     15.04 o 
 -13   8   9       69.78      121.10     24.04 o 
 -12   8   9       62.37       59.40     18.27 o 
 -11   8   9       30.98       11.95     12.85 o 
 -10   8   9        3.68        4.07      8.06 o 
  -9   8   9       64.99       82.63     12.66 o 
  -8   8   9        0.34       -3.76      7.30 o 
  -7   8   9       65.30       72.06     12.03 o 
  -6   8   9        0.44       -0.41      5.92 o 
  -5   8   9       72.24       82.06     12.06 o 
  -4   8   9      243.79      253.85     14.23 o 
  -3   8   9      942.75      869.03     24.08 o 
  -2   8   9        0.75        1.17      5.51 o 
  -1   8   9       77.64       87.58     12.55 o 
   0   8   9        1.02       -6.08      6.14 o 
   1   8   9      126.58       81.02     15.86 o 
   2   8   9       17.50       17.71     11.10 o 
   3   8   9       22.08       34.36     12.49 o 
   4   8   9       56.69       61.26     22.36 o 
   5   8   9       76.05       69.31     18.43 o 
   6   8   9       25.51       44.31     16.84 o 
   7   8   9        5.52       17.69     15.33 o 
 -14   9   9        2.42       15.14     16.26 o 
 -13   9   9       80.80       52.47     23.92 o 
 -12   9   9      234.60      241.97     48.01 o 
 -11   9   9       92.63       70.60     17.67 o 
 -10   9   9        0.01       -0.80      8.03 o 
  -9   9   9       85.63       55.48     11.75 o 
  -8   9   9      103.83      107.78     14.04 o 
  -7   9   9       96.01      115.93     14.10 o 
  -6   9   9       54.24       45.40     20.23 o 
  -5   9   9      224.27      247.21     23.38 o 
  -4   9   9      108.15      116.50     14.07 o 
  -3   9   9       22.53       24.82      7.75 o 
  -2   9   9       19.86       23.85      8.48 o 
  -1   9   9      182.39      180.85     17.08 o 
   0   9   9       13.55       16.87      8.40 o 
   1   9   9        0.09        4.00      6.91 o 
   2   9   9        2.45       14.99      8.33 o 
   3   9   9       18.92        9.99     10.71 o 
   4   9   9        1.19       12.46     11.66 o 
   5   9   9       38.05       39.92     15.76 o 
   6   9   9       76.79       51.52     17.61 o 
   7   9   9        1.41       13.70     14.74 o 
 -14  10   9        3.71        7.79     15.79 o 
 -13  10   9       64.02       70.35     48.34 o 
 -12  10   9       29.21       53.21     17.60 o 
 -11  10   9      131.85      177.50     23.93 o 
 -10  10   9      801.08      895.23     61.19 o 
  -9  10   9       32.68       33.12     18.62 o 
  -8  10   9      172.28      181.54     26.03 o 
  -7  10   9       56.50       47.94     34.83 o 
  -6  10   9       70.73       48.42     13.44 o 
  -5  10   9      317.33      347.46     27.17 o 
  -4  10   9       34.95       26.87      9.21 o 
  -3  10   9       46.96       42.96      8.83 o 
  -2  10   9       41.88       32.43      9.37 o 
  -1  10   9        1.63        5.05      7.57 o 
   0  10   9       11.70       16.22      7.84 o 
   1  10   9        1.62        0.49      7.10 o 
   2  10   9        0.05        2.63      8.20 o 
   3  10   9        0.27       -1.23      8.24 o 
   4  10   9       31.23       40.00     11.83 o 
   5  10   9        1.43       -2.93     12.28 o 
   6  10   9       26.21       32.85     16.00 o 
   7  10   9      157.38      178.26     27.85 o 
 -13  11   9       12.57       13.58     16.54 o 
 -12  11   9       74.43       59.42     19.20 o 
 -11  11   9       15.81       12.68     10.35 o 
 -10  11   9      306.16      315.24     22.52 o 
  -9  11   9        2.08        5.06      8.74 o 
  -8  11   9      360.13      378.59     37.68 o 
  -7  11   9      252.20      237.68     39.09 o 
  -6  11   9      162.52      164.60     20.77 o 
  -5  11   9       42.27       39.63     13.21 o 
  -4  11   9      202.01      208.17     37.57 o 
  -3  11   9       49.46       49.63     10.55 o 
  -2  11   9      325.85      320.06     21.39 o 
  -1  11   9       74.87       53.93     11.44 o 
   0  11   9      133.96       99.00     14.34 o 
   1  11   9       45.49       36.44     10.68 o 
   2  11   9       87.58       53.29     12.15 o 
   3  11   9       85.21      164.33     18.72 o 
   4  11   9       53.29       49.90     13.24 o 
   5  11   9       12.04       12.83     10.17 o 
   6  11   9       61.96       92.57     17.22 o 
 -13  12   9       22.45       32.81     18.70 o 
 -12  12   9       29.05       14.48     15.67 o 
 -11  12   9      259.93      280.93     22.94 o 
 -10  12   9        4.85       12.39      9.94 o 
  -9  12   9      751.34      758.06     40.87 o 
  -8  12   9      419.32      453.67     54.77 o 
  -7  12   9       63.39       75.46     16.68 o 
  -6  12   9       24.36        0.13      9.71 o 
  -5  12   9      119.87      115.88     18.94 o 
  -4  12   9       20.30        1.28     10.12 o 
  -3  12   9       13.96       24.42     11.06 o 
  -2  12   9        4.80        7.69      7.79 o 
  -1  12   9      140.17       96.07     20.36 o 
   0  12   9        3.53        7.00      7.63 o 
   1  12   9      112.55      122.65     19.01 o 
   2  12   9      121.23      163.24     18.16 o 
   3  12   9        1.50        0.84      9.19 o 
   4  12   9      214.44      317.27     25.31 o 
   5  12   9       19.86       11.48     12.69 o 
   6  12   9     1201.75     1395.70     52.69 o 
 -12  13   9       58.15       55.34     14.15 o 
 -11  13   9       28.86       18.16     11.24 o 
 -10  13   9      645.78      626.39     38.61 o 
  -9  13   9        8.18        5.80     13.55 o 
  -8  13   9       80.07       70.59     23.81 o 
  -7  13   9      119.48      117.74     41.80 o 
  -6  13   9      786.31      795.72     41.86 o 
  -5  13   9        4.15        7.73     10.84 o 
  -4  13   9        5.77       -0.22     13.94 o 
  -3  13   9      352.43      314.45     37.43 o 
  -2  13   9        8.75       18.26      8.91 o 
  -1  13   9       78.43       88.43     14.00 o 
   0  13   9        0.26        2.13      7.85 o 
   1  13   9      331.90      370.40     26.27 o 
   2  13   9        1.05        6.93      9.40 o 
   3  13   9       89.27      120.07     17.20 o 
   4  13   9        8.99       25.67     12.12 o 
   5  13   9        2.40       13.72     11.94 o 
 -12  14   9       71.36       65.51     18.92 o 
 -11  14   9       22.81        9.07     13.53 o 
 -10  14   9       28.54       22.28     25.90 o 
  -9  14   9      123.52      162.69     66.18 o 
  -8  14   9       77.82       53.95     16.14 o 
  -7  14   9      235.58      261.08     26.53 o 
  -6  14   9       49.05       26.57     16.76 o 
  -5  14   9        0.25       18.57     12.98 o 
  -4  14   9       34.26       25.00     16.69 o 
  -3  14   9        4.21       -9.83     11.92 o 
  -2  14   9       12.10        4.84      9.80 o 
  -1  14   9        0.02       -0.88      7.61 o 
   0  14   9        0.43       -5.47      7.31 o 
   1  14   9       17.90        2.71     10.11 o 
   2  14   9      227.31      228.27     22.19 o 
   3  14   9      106.16      139.46     29.23 o 
   4  14   9      285.31      336.90     38.82 o 
   5  14   9        4.11        9.21     14.79 o 
 -11  15   9      207.77      218.19     28.94 o 
 -10  15   9      545.16      529.22     37.80 o 
  -9  15   9       18.55        8.82     12.13 o 
  -8  15   9       22.37       20.08     12.82 o 
  -7  15   9        9.77       -7.89     11.14 o 
  -6  15   9        0.20        3.36     11.82 o 
  -5  15   9      163.94      191.04     32.44 o 
  -4  15   9       53.17       77.46     23.05 o 
  -3  15   9        3.13        1.01     13.08 o 
  -2  15   9        3.73        7.73     14.09 o 
  -1  15   9      101.06       96.63     18.20 o 
   0  15   9      112.06      167.15     21.84 o 
   1  15   9       18.51       34.05     11.13 o 
   2  15   9      108.54      160.38     21.50 o 
   3  15   9       12.75       23.77     11.67 o 
   4  15   9        0.22       16.88     11.83 o 
 -11  16   9        5.04       11.50     14.68 o 
 -10  16   9       71.58       25.94     15.17 o 
  -9  16   9      196.30      190.00     25.54 o 
  -8  16   9       69.54       55.17     16.87 o 
  -7  16   9       19.32       -1.10     14.74 o 
  -6  16   9      196.94      190.87     38.76 o 
  -5  16   9      169.64      173.19     31.21 o 
  -4  16   9      330.34      350.43     41.55 o 
  -3  16   9      250.44      194.65     33.53 o 
  -2  16   9       74.42       56.94     21.82 o 
  -1  16   9      141.04      165.01     22.49 o 
   0  16   9      117.32      118.45     21.86 o 
   1  16   9       71.54       80.47     14.82 o 
   2  16   9        0.01        5.21     10.54 o 
   3  16   9       66.84       88.34     15.91 o 
   4  16   9      650.20      743.49     39.49 o 
 -10  17   9       99.45       62.64     19.53 o 
  -9  17   9       15.59       -0.40     15.35 o 
  -8  17   9       58.27       32.46     14.98 o 
  -7  17   9       11.66       12.96     13.28 o 
  -6  17   9        0.59       -6.94     14.52 o 
  -5  17   9        2.77       22.54     17.34 o 
  -4  17   9      103.24      111.85     27.31 o 
  -3  17   9      487.25      530.27     51.95 o 
  -2  17   9       49.60        8.67     15.53 o 
  -1  17   9       48.02       33.38     21.31 o 
   0  17   9      122.30      196.38     25.00 o 
   1  17   9        0.09      -10.21     11.50 o 
   2  17   9        1.09        2.33     14.40 o 
   3  17   9       39.97       41.99     13.96 o 
  -9  18   9      190.42      205.00     28.23 o 
  -8  18   9       67.18       53.42     30.42 o 
  -7  18   9       33.55        9.90     17.12 o 
  -6  18   9        5.46        5.35     16.33 o 
  -5  18   9       41.68       20.23     19.15 o 
  -4  18   9        0.00       -0.43     14.52 o 
  -3  18   9      119.28      146.53     31.07 o 
  -2  18   9       10.95       -6.72     16.33 o 
  -1  18   9       84.40       73.92     25.36 o 
   0  18   9      175.80      183.79     51.73 o 
   1  18   9      375.22      488.76     37.81 o 
   2  18   9       56.86       96.33     27.20 o 
  -8  19   9        0.28        1.66     27.82 o 
  -7  19   9        3.08       29.48     20.30 o 
  -6  19   9       31.67       29.05     19.00 o 
  -5  19   9        2.56      -14.45     14.45 o 
  -4  19   9       37.48       32.15     20.30 o 
  -3  19   9        3.92        6.72     19.51 o 
  -2  19   9       64.00      135.98     31.21 o 
  -1  19   9        2.34       10.77     20.23 o 
   0  19   9        0.00      -15.53     15.53 o 
   1  19   9      342.89      317.48     46.03 o 
  -6  20   9       33.14       12.64     18.93 o 
  -5  20   9        6.41       40.68     22.04 o 
  -4  20   9        0.17       -4.70     16.62 o 
  -3  20   9       16.16       36.20     22.33 o 
  -2  20   9       41.13       34.32     21.60 o 
  -1  20   9       79.07       74.64     26.59 o 
 -15   0  10      133.81      101.23     35.98 o 
 -14   0  10       87.37      124.49     35.69 o 
 -13   0  10       79.10       92.92     30.71 o 
 -12   0  10      112.66       96.60     28.03 o 
 -11   0  10      203.67      181.93     34.47 o 
 -10   0  10        4.17       14.88     17.05 o 
  -9   0  10      357.31      274.52     51.59 o 
  -8   0  10        1.52        2.09      8.55 o 
  -7   0  10      191.72      167.46     16.56 o 
  -6   0  10      251.90      231.77     13.49 o 
  -5   0  10      118.29       96.24     13.11 o 
  -4   0  10     1037.81     1085.15     38.01 o 
  -3   0  10     1026.84     1032.87     64.67 o 
  -2   0  10     2311.01     2370.35     65.44 o 
  -1   0  10       20.98       12.71     10.76 o 
   0   0  10      369.84      300.40     26.84 o 
   1   0  10      231.47      199.20     33.60 o 
   2   0  10       11.37      -11.34     11.42 o 
   3   0  10       22.08       69.94     24.13 o 
   4   0  10       71.63       33.38     20.01 o 
   5   0  10      229.98      314.23     46.39 o 
   6   0  10      319.41      396.96     52.75 o 
   7   0  10       79.58       65.10     27.10 o 
 -15   1  10      109.13       89.65     24.01 o 
 -14   1  10        0.30       -6.46     14.04 o 
 -13   1  10       65.33       65.64     22.83 o 
 -12   1  10      104.04      125.21     22.05 o 
 -11   1  10        0.26        3.08     11.26 o 
 -10   1  10       72.92       69.14     13.90 o 
  -9   1  10       71.86       88.68     12.42 o 
  -8   1  10        0.05        2.50      6.02 o 
  -7   1  10        4.49        4.08      4.86 o 
  -6   1  10      257.75      257.23     10.46 o 
  -5   1  10      385.30      382.72     13.60 o 
  -4   1  10      286.47      294.60     15.53 o 
  -3   1  10     2742.25     2719.10     50.95 o 
  -2   1  10       29.37       27.40      8.41 o 
  -1   1  10       83.64       69.32     10.87 o 
   0   1  10        0.15        3.57      6.70 o 
   1   1  10        0.63       -1.50     10.04 o 
   2   1  10      188.36      166.17     23.06 o 
   3   1  10       63.15       66.40     26.01 o 
   4   1  10        0.13       -6.52     10.62 o 
   5   1  10       40.56       42.69     15.99 o 
   6   1  10       47.67       70.15     19.93 o 
   7   1  10       40.55       56.42     19.06 o 
 -15   2  10        1.75       21.77     17.91 o 
 -14   2  10      313.84      331.86     54.80 o 
 -13   2  10        7.41       13.55     14.81 o 
 -12   2  10      350.50      396.21     34.85 o 
 -11   2  10        3.15        0.25     10.52 o 
 -10   2  10        0.08       -0.15      9.83 o 
  -9   2  10      108.93      134.58     14.59 o 
  -8   2  10       63.14       86.43     12.24 o 
  -7   2  10       96.03       92.82      9.23 o 
  -6   2  10       17.99       14.51      5.14 o 
  -5   2  10      424.76      461.02     15.79 o 
  -4   2  10      148.68      178.78     13.54 o 
  -3   2  10      234.47      236.26     14.41 o 
  -2   2  10        3.85       -4.70      5.82 o 
  -1   2  10      139.52      156.26     20.60 o 
   0   2  10       55.53       58.58     11.93 o 
   1   2  10        2.45       -0.81      8.51 o 
   2   2  10       46.03       26.40     16.94 o 
   3   2  10        2.54       -6.62     10.67 o 
   4   2  10        1.82        1.60     14.31 o 
   5   2  10       14.30       19.84     12.99 o 
   6   2  10        5.56       35.82     15.33 o 
   7   2  10        2.77        3.77     13.32 o 
 -14   3  10       10.25        7.47     14.74 o 
 -13   3  10        3.98       18.29     25.40 o 
 -12   3  10      104.20       71.74     19.04 o 
 -11   3  10      277.63      253.82     28.05 o 
 -10   3  10        4.88       15.42     11.56 o 
  -9   3  10      110.36       94.15     17.39 o 
  -8   3  10       38.57       17.71      9.08 o 
  -7   3  10      475.52      473.31     17.47 o 
  -6   3  10      173.42      173.25     11.41 o 
  -5   3  10      283.07      313.93     12.40 o 
  -4   3  10      316.80      326.85     13.47 o 
  -3   3  10      227.26      219.33     13.99 o 
  -2   3  10        0.97        4.95      6.13 o 
  -1   3  10       21.78        8.44      6.96 o 
   0   3  10        3.22       -0.73      7.69 o 
   1   3  10       86.06       81.27     16.67 o 
   2   3  10        5.26       14.53     11.22 o 
   3   3  10        0.49        9.24     10.62 o 
   4   3  10       27.37       14.60     12.63 o 
   5   3  10       60.21       93.26     20.30 o 
   6   3  10        2.18       -2.20     11.85 o 
   7   3  10       40.94       34.20     17.05 o 
 -14   4  10       10.74       25.00     17.65 o 
 -13   4  10        4.28       10.77     13.59 o 
 -12   4  10      128.54      107.90     33.31 o 
 -11   4  10       16.68        3.39     11.96 o 
 -10   4  10      152.62      160.72     22.75 o 
  -9   4  10        8.83        3.17     10.62 o 
  -8   4  10      413.93      405.79     22.78 o 
  -7   4  10        0.00       -3.58      5.53 o 
  -6   4  10      376.10      344.47     21.60 o 
  -5   4  10       17.85       14.42      5.74 o 
  -4   4  10      386.67      344.81     24.46 o 
  -3   4  10        1.54        6.58      5.54 o 
  -2   4  10      172.60      177.83     15.49 o 
  -1   4  10       41.48       43.90     10.49 o 
   0   4  10        3.39        9.17      7.73 o 
   1   4  10       15.59       18.44     10.22 o 
   2   4  10       19.80       12.10     11.75 o 
   3   4  10      664.93      801.56     45.09 o 
   4   4  10      132.32      193.84     28.50 o 
   5   4  10       99.17      153.05     26.52 o 
   6   4  10       59.32       65.59     19.56 o 
   7   4  10       32.43       65.29     22.54 o 
 -14   5  10       18.08       30.69     17.55 o 
 -13   5  10        7.55        6.28     15.43 o 
 -12   5  10      292.00      305.04     43.14 o 
 -11   5  10       19.26       13.32     13.24 o 
 -10   5  10        2.26       -2.97     10.14 o 
  -9   5  10       82.71       85.98     17.91 o 
  -8   5  10       15.01        3.30      7.65 o 
  -7   5  10        7.58       11.79      8.12 o 
  -6   5  10       45.25       54.34      8.13 o 
  -5   5  10       83.54       73.98      8.90 o 
  -4   5  10       85.60       52.40      8.55 o 
  -3   5  10      208.96      199.48     13.72 o 
  -2   5  10       27.55       18.49     10.79 o 
  -1   5  10        6.53        2.60      7.45 o 
   0   5  10       56.50       53.56     11.67 o 
   1   5  10        0.87       14.95      9.09 o 
   2   5  10      135.18      169.41     23.88 o 
   3   5  10      226.80      221.09     27.10 o 
   4   5  10      979.85     1159.86     57.09 o 
   5   5  10        0.05       -8.21     10.82 o 
   6   5  10       87.41      125.30     24.14 o 
 -14   6  10        1.05        6.07     15.35 o 
 -13   6  10       40.66       23.13     15.29 o 
 -12   6  10       17.85       25.13     18.97 o 
 -11   6  10        0.06        1.60     11.74 o 
 -10   6  10      484.37      510.52     75.40 o 
  -9   6  10        3.65        5.34      8.62 o 
  -8   6  10       35.29       42.88     14.42 o 
  -7   6  10       61.65       39.55     10.41 o 
  -6   6  10      123.38      117.85     12.27 o 
  -5   6  10        1.50        7.02      8.45 o 
  -4   6  10       14.13       14.76      7.04 o 
  -3   6  10        0.05       -1.47      6.22 o 
  -2   6  10      229.59      217.97     18.46 o 
  -1   6  10      116.29      120.53     18.48 o 
   0   6  10       16.37       15.30     10.17 o 
   1   6  10        6.07       16.06     11.54 o 
   2   6  10       12.46       11.90     11.65 o 
   3   6  10      140.26      180.74     28.18 o 
   4   6  10      142.50      148.06     29.99 o 
   5   6  10       21.00        9.95     21.35 o 
   6   6  10        1.83        6.15     13.43 o 
 -14   7  10       71.88       55.27     20.02 o 
 -13   7  10      166.84      150.76     27.20 o 
 -12   7  10       88.56       76.76     19.50 o 
 -11   7  10      630.73      662.52     62.75 o 
 -10   7  10        0.09        6.16     12.08 o 
  -9   7  10      225.90      239.49     19.41 o 
  -8   7  10       18.09        1.58      7.47 o 
  -7   7  10      192.08      216.41     18.15 o 
  -6   7  10        3.94       15.52     10.26 o 
  -5   7  10        1.36       -3.29      6.17 o 
  -4   7  10       64.78       58.43      9.70 o 
  -3   7  10        0.94        3.51      6.47 o 
  -2   7  10      296.14      323.45     32.43 o 
  -1   7  10        7.98        5.96      7.27 o 
   0   7  10       48.40       43.32     14.48 o 
   1   7  10       21.98       30.81     14.56 o 
   2   7  10       91.88      108.88     23.30 o 
   3   7  10       13.47        8.02     10.80 o 
   4   7  10       50.57       63.58     26.81 o 
   5   7  10        0.83        7.82     13.05 o 
   6   7  10        0.75       -3.17     13.21 o 
 -14   8  10       21.48       30.81     20.27 o 
 -13   8  10      167.83      195.61     50.72 o 
 -12   8  10      149.14       95.48     21.50 o 
 -11   8  10        3.57       14.84     13.52 o 
 -10   8  10      275.71      325.41     23.60 o 
  -9   8  10       25.96       29.52     10.23 o 
  -8   8  10       17.82       17.62      9.56 o 
  -7   8  10       32.64       35.24     12.28 o 
  -6   8  10       16.11       30.18     12.16 o 
  -5   8  10        0.40        2.10      7.33 o 
  -4   8  10       58.74       44.83     10.96 o 
  -3   8  10      215.36      215.61     16.13 o 
  -2   8  10        3.11        1.85      7.49 o 
  -1   8  10       83.01       63.88     11.64 o 
   0   8  10        3.01       -0.48      7.78 o 
   1   8  10       11.22       20.97     12.12 o 
   2   8  10       48.86       75.42     41.98 o 
   3   8  10        0.52        9.88     12.12 o 
   4   8  10        2.02      -10.67     16.37 o 
   5   8  10       87.03       82.16     20.82 o 
   6   8  10       16.64        4.07     13.28 o 
 -13   9  10      108.09      123.57     24.61 o 
 -12   9  10       98.05       90.86     20.65 o 
 -11   9  10       39.79       18.17     15.52 o 
 -10   9  10       75.80       58.34     12.88 o 
  -9   9  10      142.77      139.20     48.66 o 
  -8   9  10       39.35       41.23     13.77 o 
  -7   9  10       47.89       71.87     21.24 o 
  -6   9  10        6.21        6.21      9.83 o 
  -5   9  10        2.37       -6.87     10.68 o 
  -4   9  10      170.62      131.03     15.58 o 
  -3   9  10      982.38      906.64     44.04 o 
  -2   9  10      309.02      275.15     20.75 o 
  -1   9  10      217.94      192.44     26.17 o 
   0   9  10        1.79       12.58      8.72 o 
   1   9  10       75.95       84.26     14.37 o 
   2   9  10       11.12       15.67     10.15 o 
   3   9  10      136.74      178.50     40.35 o 
   4   9  10        4.26        2.24     11.45 o 
   5   9  10        6.27        0.44     13.28 o 
 -13  10  10       32.41       51.30     18.99 o 
 -12  10  10       44.33       48.11     17.99 o 
 -11  10  10        2.02       -7.63     13.82 o 
 -10  10  10      103.55      117.96     20.96 o 
  -9  10  10       55.12       73.64     16.06 o 
  -8  10  10       19.33        4.27     10.80 o 
  -7  10  10      102.22       89.22     22.83 o 
  -6  10  10       14.76       32.36     12.71 o 
  -5  10  10       63.53       34.22     12.88 o 
  -4  10  10      431.63      441.48     34.50 o 
  -3  10  10      193.54      190.76     18.00 o 
  -2  10  10      422.50      339.29     22.97 o 
  -1  10  10       52.35       34.68     12.67 o 
   0  10  10       41.01       27.69     13.68 o 
   1  10  10        4.59        8.26      9.07 o 
   2  10  10       44.29       40.31     14.20 o 
   3  10  10        9.95       18.60     10.47 o 
   4  10  10        6.56       -6.34      9.07 o 
   5  10  10        7.73       11.50     12.16 o 
 -12  11  10       12.70       12.26     16.16 o 
 -11  11  10      127.73      132.41     18.49 o 
 -10  11  10       67.02       63.23     16.86 o 
  -9  11  10      147.38      139.14     27.85 o 
  -8  11  10        0.54       -1.62     10.06 o 
  -7  11  10       59.80       67.75     16.09 o 
  -6  11  10        7.73        4.95     10.69 o 
  -5  11  10      130.84      117.14     22.72 o 
  -4  11  10       41.97       51.81     11.97 o 
  -3  11  10       12.62        6.35     10.01 o 
  -2  11  10       16.26        7.29      8.39 o 
  -1  11  10        2.70        3.55      8.02 o 
   0  11  10       28.46       47.19     12.21 o 
   1  11  10        1.64        2.41      8.82 o 
   2  11  10        1.37       -3.44      8.75 o 
   3  11  10        0.81       14.20     10.40 o 
   4  11  10       83.75      128.57     18.71 o 
   5  11  10        1.36        8.67     11.94 o 
 -12  12  10       80.80       76.52     29.77 o 
 -11  12  10       54.68       94.98     20.39 o 
 -10  12  10        9.58       42.18     14.83 o 
  -9  12  10       62.05       54.21     34.65 o 
  -8  12  10        0.37        5.52     11.53 o 
  -7  12  10      405.48      449.70     33.43 o 
  -6  12  10      311.02      280.31     34.79 o 
  -5  12  10       19.53       13.98     11.91 o 
  -4  12  10      195.89      208.09     32.51 o 
  -3  12  10       10.49       16.92     10.44 o 
  -2  12  10        3.59        9.56      8.77 o 
  -1  12  10       35.98       35.21     11.36 o 
   0  12  10       58.37       36.89     11.12 o 
   1  12  10      215.11      228.30     27.04 o 
   2  12  10       10.85        8.58      9.98 o 
   3  12  10      169.28      226.98     23.65 o 
   4  12  10       76.82      111.42     19.24 o 
 -11  13  10      307.30      348.60     43.28 o 
 -10  13  10       14.89       24.10     14.01 o 
  -9  13  10      183.83      202.87     36.96 o 
  -8  13  10      213.28      199.63     24.96 o 
  -7  13  10        0.38        9.05     12.36 o 
  -6  13  10       56.76       76.60     17.46 o 
  -5  13  10       15.81       27.12     13.79 o 
  -4  13  10        1.62        6.86     14.31 o 
  -3  13  10        1.16       13.29     16.04 o 
  -2  13  10       15.52        4.40     10.19 o 
  -1  13  10       36.89       14.72      9.90 o 
   0  13  10       44.58       68.90     13.67 o 
   1  13  10      238.81      219.53     22.65 o 
   2  13  10      113.72      147.59     19.71 o 
   3  13  10        6.68        2.46     10.49 o 
   4  13  10      143.73      189.11     22.54 o 
 -11  14  10      184.55      183.20     25.52 o 
 -10  14  10      519.68      501.08     57.51 o 
  -9  14  10      326.23      338.23     31.58 o 
  -8  14  10      339.38      329.61     31.08 o 
  -7  14  10      180.72      199.75     47.51 o 
  -6  14  10        2.94       -8.01     11.67 o 
  -5  14  10      276.85      310.98     39.60 o 
  -4  14  10       34.09       45.09     19.73 o 
  -3  14  10       40.83       86.42     23.99 o 
  -2  14  10        0.57       19.87     18.21 o 
  -1  14  10        4.93        7.98      9.55 o 
   0  14  10        3.76       11.63     10.11 o 
   1  14  10        0.97       12.46     10.35 o 
   2  14  10       32.12       73.68     15.94 o 
   3  14  10     1031.31     1377.64     72.13 o 
 -10  15  10       50.24       41.26     16.45 o 
  -9  15  10      265.28      293.83     34.86 o 
  -8  15  10       85.64       90.59     20.34 o 
  -7  15  10       45.02       18.87     14.52 o 
  -6  15  10      249.46      252.85     35.40 o 
  -5  15  10       65.86       61.63     23.41 o 
  -4  15  10      176.43      175.43     33.09 o 
  -3  15  10       14.11       30.78     17.77 o 
  -2  15  10       10.01        3.40     15.61 o 
  -1  15  10       54.76       72.72     18.17 o 
   0  15  10       15.21       17.14     11.70 o 
   1  15  10        7.78       35.42     11.88 o 
   2  15  10      338.49      411.35     60.39 o 
  -9  16  10       52.49       33.46     16.26 o 
  -8  16  10       16.59       16.57     14.66 o 
  -7  16  10       39.83       61.75     26.52 o 
  -6  16  10       29.98       52.24     21.39 o 
  -5  16  10        1.58       13.51     18.42 o 
  -4  16  10       24.51       14.96     19.51 o 
  -3  16  10       35.33       42.34     21.10 o 
  -2  16  10        0.65        1.81     14.38 o 
  -1  16  10        5.02      -13.15     13.15 o 
   0  16  10        7.59       -3.74     12.59 o 
   1  16  10       15.89       24.67     12.19 o 
  -8  17  10       22.09       31.05     17.13 o 
  -7  17  10      135.69      100.85     21.96 o 
  -6  17  10        1.83       45.38     21.97 o 
  -5  17  10        2.15       21.60     20.16 o 
  -4  17  10        8.07       10.55     17.41 o 
  -3  17  10       38.78       45.81     23.77 o 
  -2  17  10       97.60       90.10     27.17 o 
  -1  17  10       25.21       21.89     20.16 o 
   0  17  10        0.58        8.98     13.84 o 
  -6  18  10       12.29        4.77     17.49 o 
  -5  18  10       86.46       48.41     23.41 o 
  -4  18  10       23.59       32.95     22.98 o 
  -3  18  10       52.55       78.18     26.30 o 
  -2  18  10        0.01       -7.59     16.55 o 
  -1  18  10       36.98       -4.70     17.20 o 
 -14   1  11       70.97       31.18     25.07 o 
 -13   1  11        0.24        2.75     14.71 o 
 -12   1  11       17.37       15.46     14.68 o 
 -11   1  11       18.81       36.84     15.48 o 
 -10   1  11       85.26       81.27     20.12 o 
  -9   1  11       76.11       75.67     20.63 o 
  -8   1  11       27.85       15.10     10.24 o 
  -7   1  11       69.85       33.97     10.07 o 
  -6   1  11     1012.35     1003.82     24.26 o 
  -5   1  11        9.28       14.48      6.01 o 
  -4   1  11      371.12      363.10     16.47 o 
  -3   1  11        3.38        3.10      7.44 o 
  -2   1  11      369.54      425.22     27.77 o 
  -1   1  11       39.96       42.12     14.20 o 
   0   1  11      312.37      322.57     30.04 o 
   1   1  11       45.92       97.57     20.22 o 
   2   1  11       73.06       78.54     21.21 o 
   3   1  11        0.00        6.51     11.78 o 
   4   1  11      185.75      189.11     27.79 o 
   5   1  11       70.75       99.02     22.86 o 
 -14   2  11       15.22       11.81     16.81 o 
 -13   2  11        1.12       22.07     15.57 o 
 -12   2  11        9.94       -4.60     12.86 o 
 -11   2  11      158.77      181.24     41.55 o 
 -10   2  11        8.04       27.36     14.82 o 
  -9   2  11      100.85       82.84     23.92 o 
  -8   2  11       37.42       39.67     18.57 o 
  -7   2  11      121.04      137.40     13.65 o 
  -6   2  11      269.08      297.40     18.97 o 
  -5   2  11      524.31      571.23     21.16 o 
  -4   2  11       17.45       23.46      8.49 o 
  -3   2  11      555.97      600.30     25.11 o 
  -2   2  11        0.22        2.75      8.84 o 
  -1   2  11      174.32      161.94     22.80 o 
   0   2  11      432.89      479.05     35.99 o 
   1   2  11      183.69      188.09     35.22 o 
   2   2  11       45.32       61.82     18.09 o 
   3   2  11      106.69      116.87     39.63 o 
   4   2  11       10.24        5.44     11.92 o 
   5   2  11       10.33       -9.12     13.38 o 
 -14   3  11       22.05       27.73     17.95 o 
 -13   3  11        1.02       -7.49     13.90 o 
 -12   3  11       29.22        7.41     13.86 o 
 -11   3  11       91.04      103.25     21.21 o 
 -10   3  11        8.15       10.79     12.50 o 
  -9   3  11        0.59       -1.90     11.52 o 
  -8   3  11      157.37      159.77     21.97 o 
  -7   3  11      190.89      186.51     17.95 o 
  -6   3  11      189.04      117.17     20.31 o 
  -5   3  11        0.48        2.15      6.24 o 
  -4   3  11       91.39       66.88     10.68 o 
  -3   3  11       26.45       11.45      8.96 o 
  -2   3  11       32.10       18.45     16.76 o 
  -1   3  11       55.84       30.39     10.88 o 
   0   3  11        8.45        0.38     11.03 o 
   1   3  11      569.31      661.32     57.51 o 
   2   3  11       20.24       26.56     14.27 o 
   3   3  11      154.98      200.16     49.42 o 
   4   3  11       35.44       40.06     17.71 o 
   5   3  11        1.07       10.38     14.21 o 
 -13   4  11       66.87       54.90     20.33 o 
 -12   4  11      124.02      153.87     39.09 o 
 -11   4  11       55.53       62.18     28.07 o 
 -10   4  11       43.16       34.41     15.34 o 
  -9   4  11        0.12        2.88     11.24 o 
  -8   4  11      209.97      246.09     20.72 o 
  -7   4  11       49.70       27.77     11.43 o 
  -6   4  11      172.54      204.17     15.59 o 
  -5   4  11        0.09        4.62      7.84 o 
  -4   4  11      272.94      246.66     16.97 o 
  -3   4  11       15.52       24.81      8.40 o 
  -2   4  11      357.23      356.16     29.76 o 
  -1   4  11      113.40      138.86     26.30 o 
   0   4  11       49.23       39.68     14.48 o 
   1   4  11      340.64      475.56     37.01 o 
   2   4  11       27.68       29.96     28.25 o 
   3   4  11       75.65      116.40     51.84 o 
   4   4  11        6.79       13.09     14.44 o 
   5   4  11       29.89       14.21     15.09 o 
 -13   5  11       32.10       46.84     19.40 o 
 -12   5  11       23.29       32.49     28.65 o 
 -11   5  11       19.77       42.03     16.43 o 
 -10   5  11       34.95       35.83     15.78 o 
  -9   5  11       32.81       29.18     15.54 o 
  -8   5  11       45.89       56.62     11.98 o 
  -7   5  11       85.62       80.35     11.45 o 
  -6   5  11      261.18      200.21     21.93 o 
  -5   5  11       42.05       40.64     14.02 o 
  -4   5  11       57.33       67.60     10.95 o 
  -3   5  11        0.54       -1.15      6.78 o 
  -2   5  11       12.55       19.19     11.86 o 
  -1   5  11        8.66       35.51     13.18 o 
   0   5  11       15.57       26.27     12.85 o 
   1   5  11       72.69       93.35     20.05 o 
   2   5  11       78.55       91.72     20.92 o 
   3   5  11        2.96        0.48     11.82 o 
   4   5  11        2.27       17.11     14.07 o 
   5   5  11       39.12       39.59     17.97 o 
 -13   6  11      395.28      393.75     37.69 o 
 -12   6  11        6.42       -4.34     13.58 o 
 -11   6  11        4.21        0.96     13.35 o 
 -10   6  11       40.87       31.50     15.39 o 
  -9   6  11        4.62       -3.38     11.75 o 
  -8   6  11        2.60       14.44      9.15 o 
  -7   6  11        0.22       -4.66     11.31 o 
  -6   6  11       13.54       21.66      9.68 o 
  -5   6  11       76.97       69.25     14.93 o 
  -4   6  11      195.77      180.98     15.46 o 
  -3   6  11        1.34        6.66      8.96 o 
  -2   6  11       22.80        8.57      8.73 o 
  -1   6  11        1.35        1.33      8.10 o 
   0   6  11       12.93       35.96     14.99 o 
   1   6  11      123.59      137.90     24.67 o 
   2   6  11       46.75       45.48     19.91 o 
   3   6  11       91.75      103.74     21.71 o 
   4   6  11       23.28       11.07     14.16 o 
 -13   7  11       16.53       18.90     17.40 o 
 -12   7  11       42.04        6.04     15.23 o 
 -11   7  11      139.13      134.18     24.00 o 
 -10   7  11        0.10        1.57     12.48 o 
  -9   7  11        0.26       -2.33      8.95 o 
  -8   7  11        1.21       -4.14      9.88 o 
  -7   7  11        1.44        2.33     10.64 o 
  -6   7  11      910.24      912.81     43.90 o 
  -5   7  11        0.04        4.64      8.16 o 
  -4   7  11       11.14       11.78      9.61 o 
  -3   7  11        7.04        5.98      8.29 o 
  -2   7  11        0.12        6.17      8.77 o 
  -1   7  11        2.04        5.61      8.90 o 
   0   7  11       27.69       42.93     12.35 o 
   1   7  11      222.81      315.86     32.07 o 
   2   7  11       55.04       46.23     17.12 o 
   3   7  11      322.73      414.84     37.64 o 
   4   7  11       30.97       57.68     18.80 o 
 -12   8  11        0.23        9.93     22.22 o 
 -11   8  11        5.17      -11.18     13.54 o 
 -10   8  11       39.33       50.37     17.25 o 
  -9   8  11        1.47        2.59     11.31 o 
  -8   8  11        0.36        6.67     11.56 o 
  -7   8  11      196.88      198.94     23.58 o 
  -6   8  11       83.07       80.88     13.61 o 
  -5   8  11      225.31      189.81     21.97 o 
  -4   8  11        1.33       10.64     13.98 o 
  -3   8  11       74.05       66.46     13.09 o 
  -2   8  11       10.37        0.98      7.83 o 
  -1   8  11        0.18        2.80      8.37 o 
   0   8  11        1.52        4.39      8.76 o 
   1   8  11        0.15       16.42     10.56 o 
   2   8  11       65.73       81.71     19.85 o 
   3   8  11       85.15       62.54     19.29 o 
   4   8  11        0.06        2.03     14.67 o 
 -12   9  11       35.37       16.96     16.01 o 
 -11   9  11       20.67        0.50     15.00 o 
 -10   9  11       16.11       37.72     24.71 o 
  -9   9  11       24.53       37.27     14.70 o 
  -8   9  11       52.79       53.72     16.06 o 
  -7   9  11      160.47      170.54     22.58 o 
  -6   9  11        3.01        9.04     11.58 o 
  -5   9  11       99.25       98.50     14.94 o 
  -4   9  11        3.34       19.22     10.32 o 
  -3   9  11       55.70       62.77     12.68 o 
  -2   9  11       42.47       44.14     17.70 o 
  -1   9  11       91.82       89.63     15.55 o 
   0   9  11       76.14       79.21     14.76 o 
   1   9  11      294.65      371.25     47.26 o 
   2   9  11        2.05        3.95     10.03 o 
   3   9  11       81.31       85.07     16.53 o 
   4   9  11       19.59       -2.27     15.03 o 
 -12  10  11       23.82       15.25     24.20 o 
 -11  10  11        5.61      -10.84     19.73 o 
 -10  10  11      166.62      193.24     35.73 o 
  -9  10  11        6.65       28.00     13.94 o 
  -8  10  11       32.13       31.93     14.54 o 
  -7  10  11        0.39       -5.34     10.61 o 
  -6  10  11      174.22      165.05     28.29 o 
  -5  10  11       60.97       82.44     14.73 o 
  -4  10  11        2.80       11.68     12.68 o 
  -3  10  11       33.04       49.93     14.92 o 
  -2  10  11        1.63       -4.31      7.97 o 
  -1  10  11       75.00       73.22     13.87 o 
   0  10  11        2.81       13.17     10.49 o 
   1  10  11       48.94       76.44     21.94 o 
   2  10  11       52.43       68.29     15.37 o 
   3  10  11        7.13       -7.44     10.55 o 
 -11  11  11       20.17        2.24     23.63 o 
 -10  11  11       31.98       18.95     22.98 o 
  -9  11  11       17.93       21.85     14.70 o 
  -8  11  11       73.15       57.74     16.55 o 
  -7  11  11       57.09       64.55     24.39 o 
  -6  11  11       77.54       29.99     13.86 o 
  -5  11  11        9.26        3.72     11.41 o 
  -4  11  11       97.57       70.25     24.31 o 
  -3  11  11        9.30        7.60     11.47 o 
  -2  11  11       36.50       42.04     12.33 o 
  -1  11  11      154.23      149.90     18.64 o 
   0  11  11      115.04      136.41     18.69 o 
   1  11  11       44.39       58.36     18.61 o 
   2  11  11        3.90       -2.70     10.22 o 
   3  11  11       41.51       44.13     31.37 o 
 -11  12  11       98.44      120.23     36.78 o 
 -10  12  11        0.48        0.82     13.11 o 
  -9  12  11      103.97       73.01     18.26 o 
  -8  12  11       29.35       27.70     15.33 o 
  -7  12  11       71.86       76.14     18.28 o 
  -6  12  11      119.65      129.34     21.98 o 
  -5  12  11        8.40        5.58     12.88 o 
  -4  12  11       12.01       -4.34     14.88 o 
  -3  12  11       14.08       10.71     11.09 o 
  -2  12  11      214.23      248.72     27.33 o 
  -1  12  11       19.33       10.19     10.52 o 
   0  12  11      174.96      289.40     53.65 o 
   1  12  11       26.04        4.42     10.83 o 
   2  12  11        5.70       11.72     11.52 o 
 -10  13  11       42.10       32.94     24.13 o 
  -9  13  11       23.30       15.79     14.27 o 
  -8  13  11       44.86       32.92     15.76 o 
  -7  13  11        0.01       -0.28     12.77 o 
  -6  13  11       28.74       39.30     15.99 o 
  -5  13  11        0.49       24.78     19.51 o 
  -4  13  11       15.55       19.22     18.93 o 
  -3  13  11        8.89        4.24     11.26 o 
  -2  13  11        0.46        3.89     11.46 o 
  -1  13  11       10.31       -4.02      9.04 o 
   0  13  11       69.94       49.52     13.98 o 
   1  13  11      276.40      321.80     44.65 o 
  -9  14  11        0.01       23.01     15.81 o 
  -8  14  11        3.91       -1.20     19.69 o 
  -7  14  11       17.79       -0.33     12.98 o 
  -6  14  11        2.69       -0.01     13.07 o 
  -5  14  11       12.29      -10.48     14.52 o 
  -4  14  11       38.61       65.03     22.54 o 
  -3  14  11       19.49       46.96     22.40 o 
  -2  14  11        3.62        2.19     14.38 o 
  -1  14  11       84.11       97.30     20.94 o 
   0  14  11       50.07       61.03     15.69 o 
   1  14  11        9.35       11.92     21.17 o 
  -8  15  11       29.20       45.66     17.45 o 
  -7  15  11        2.27       22.57     19.26 o 
  -6  15  11      152.66      289.16     41.83 o 
  -5  15  11       88.06       66.18     25.43 o 
  -4  15  11      125.79      147.25     33.02 o 
  -3  15  11       38.24       46.31     23.41 o 
  -2  15  11        3.59      -13.44     13.44 o 
  -1  15  11       15.75       25.41     15.75 o 
  -6  16  11      188.92      271.75     40.61 o 
  -5  16  11       28.82       66.47     24.93 o 
  -4  16  11       78.53       41.76     24.06 o 
  -3  16  11       10.00       15.17     19.87 o 
  -2  16  11       14.52      -15.10     15.10 o 
 -12   0  12       52.69       68.50     28.90 o 
 -11   0  12        8.43       12.64     20.74 o 
 -10   0  12       16.68       23.05     20.81 o 
  -9   0  12        0.40       -6.36     17.56 o 
  -8   0  12       21.98       50.00     23.70 o 
  -7   0  12      131.79       83.38     25.94 o 
  -6   0  12     2208.03     2392.99     67.51 o 
  -5   0  12       25.15       34.67     11.27 o 
  -4   0  12      372.34      370.30     43.06 o 
  -3   0  12      481.73      629.33     56.94 o 
  -2   0  12      345.44      358.31     46.24 o 
  -1   0  12       41.52       43.86     23.77 o 
   0   0  12        8.91       22.25     18.35 o 
   1   0  12       11.16       15.90     20.09 o 
   2   0  12        9.01       -8.81     16.18 o 
   3   0  12       51.04       32.08     25.58 o 
 -12   1  12        0.07        7.61     15.20 o 
 -11   1  12       33.96       46.74     18.49 o 
 -10   1  12        9.93       15.07     14.18 o 
  -9   1  12        9.16       16.03     14.06 o 
  -8   1  12       87.85      142.32     22.72 o 
  -7   1  12      915.20      934.29     48.38 o 
  -6   1  12       46.82       46.66     10.51 o 
  -5   1  12       34.96       19.22      8.07 o 
  -4   1  12       82.79       84.43     14.87 o 
  -3   1  12        0.11        8.78     15.03 o 
  -2   1  12       32.74       25.30     13.56 o 
  -1   1  12       30.69       38.84     15.84 o 
   0   1  12       48.22       82.53     20.64 o 
   1   1  12       15.47       37.34     16.11 o 
   2   1  12      120.39      140.89     24.48 o 
   3   1  12       15.05       17.19     14.96 o 
 -12   2  12        5.77       11.02     15.17 o 
 -11   2  12       55.98       80.77     20.43 o 
 -10   2  12      111.99      123.06     23.19 o 
  -9   2  12       16.29       14.67     13.35 o 
  -8   2  12      376.91      431.75     53.21 o 
  -7   2  12      100.23      112.59     25.00 o 
  -6   2  12       91.29       70.72     22.95 o 
  -5   2  12        1.73        4.35      7.97 o 
  -4   2  12       43.13       24.85     10.64 o 
  -3   2  12       18.89       19.79     13.09 o 
  -2   2  12      194.99      222.81     26.79 o 
  -1   2  12        7.23      -10.71     10.71 o 
   0   2  12      113.59      120.39     23.14 o 
   1   2  12        1.08        4.84     12.77 o 
   2   2  12       12.66      -10.18     12.46 o 
   3   2  12        4.67       18.49     17.30 o 
 -12   3  12        0.15        0.44     14.68 o 
 -11   3  12       26.67        1.08     26.12 o 
 -10   3  12       10.31        6.74     14.38 o 
  -9   3  12      500.52      497.25     37.42 o 
  -8   3  12      141.47      144.35     23.03 o 
  -7   3  12        2.13        8.89      8.25 o 
  -6   3  12       10.02        2.40      9.20 o 
  -5   3  12      143.15      158.83     18.10 o 
  -4   3  12        7.61       13.54      8.65 o 
  -3   3  12      194.81      231.47     26.73 o 
  -2   3  12      386.09      433.34     34.57 o 
  -1   3  12        6.18       16.97     16.18 o 
   0   3  12       11.50        5.17     13.40 o 
   1   3  12      102.73      153.01     28.18 o 
   2   3  12       65.68       79.79     36.99 o 
   3   3  12        0.66       11.27     15.24 o 
 -12   4  12        2.15      -10.58     14.73 o 
 -11   4  12       11.42       40.78     18.07 o 
 -10   4  12      136.69      116.53     22.91 o 
  -9   4  12       15.75       21.67     14.58 o 
  -8   4  12      184.69      234.67     26.92 o 
  -7   4  12       15.52        8.95     11.09 o 
  -6   4  12      378.98      405.47     25.78 o 
  -5   4  12      158.32      185.24     19.13 o 
  -4   4  12       22.76       19.54      9.00 o 
  -3   4  12        1.57        1.89      8.97 o 
  -2   4  12       58.91       19.11     16.44 o 
  -1   4  12      298.52      321.10     43.79 o 
   0   4  12        3.27       -3.25     11.61 o 
   1   4  12       86.74       86.86     23.48 o 
   2   4  12       12.68        8.05     15.62 o 
   3   4  12       20.66       36.67     17.52 o 
 -12   5  12       55.06       28.87     18.23 o 
 -11   5  12       44.26       53.42     18.96 o 
 -10   5  12       27.72       35.31     17.03 o 
  -9   5  12       24.15       18.49     15.45 o 
  -8   5  12      135.87      144.10     21.64 o 
  -7   5  12        2.97       11.25     10.10 o 
  -6   5  12       22.71       31.30     14.39 o 
  -5   5  12      147.19      181.99     23.94 o 
  -4   5  12       19.15       13.76      8.98 o 
  -3   5  12       39.80       30.53     11.69 o 
  -2   5  12       20.31       18.01     10.38 o 
  -1   5  12       66.34       85.97     25.00 o 
   0   5  12      518.65      601.77     42.81 o 
   1   5  12      289.43      416.94     37.39 o 
   2   5  12       72.83       77.59     20.78 o 
 -12   6  12        5.34        2.97     24.13 o 
 -11   6  12       48.16       23.10     18.17 o 
 -10   6  12        0.00       11.71     15.72 o 
  -9   6  12       30.80       41.83     23.41 o 
  -8   6  12        0.41       -2.82     11.15 o 
  -7   6  12        0.15        1.31      9.59 o 
  -6   6  12      407.33      438.97     29.25 o 
  -5   6  12      143.18      135.40     17.97 o 
  -4   6  12       11.40        4.02      9.45 o 
  -3   6  12        5.60        8.44     10.05 o 
  -2   6  12       28.94       37.87     12.31 o 
  -1   6  12       82.73       85.19     17.88 o 
   0   6  12       24.89       -1.25     22.40 o 
   1   6  12       17.53      -11.43     16.18 o 
   2   6  12        0.07        8.21     14.11 o 
 -11   7  12       16.48       -4.62     19.07 o 
 -10   7  12        3.69       21.53     22.11 o 
  -9   7  12       55.33       18.71     22.54 o 
  -8   7  12       32.81       42.30     15.48 o 
  -7   7  12       43.24       56.10     15.92 o 
  -6   7  12       19.28       18.06     11.16 o 
  -5   7  12       15.74       17.09     14.31 o 
  -4   7  12       61.35       62.93     17.52 o 
  -3   7  12        0.09        2.56      9.29 o 
  -2   7  12       13.54       31.50     11.73 o 
  -1   7  12       23.73       25.16     11.93 o 
   0   7  12       35.84       22.46     12.44 o 
   1   7  12        2.25      -12.67     12.67 o 
   2   7  12       63.62       70.21     20.19 o 
 -11   8  12        0.00       25.22     25.43 o 
 -10   8  12       75.92      103.03     32.80 o 
  -9   8  12        0.84        8.28     13.00 o 
  -8   8  12      149.17      172.49     40.82 o 
  -7   8  12      155.99      107.56     20.01 o 
  -6   8  12       82.15       90.93     16.38 o 
  -5   8  12        2.47       -0.63      9.92 o 
  -4   8  12        0.11        8.62     11.91 o 
  -3   8  12      101.07      104.58     46.57 o 
  -2   8  12       28.83       31.74     12.05 o 
  -1   8  12        3.57       12.22     11.17 o 
   0   8  12       13.28       18.24     11.20 o 
   1   8  12        5.18        6.20     10.92 o 
   2   8  12       40.75       71.22     16.35 o 
 -10   9  12        4.71        3.03     20.88 o 
  -9   9  12       40.09       45.11     16.74 o 
  -8   9  12      204.95      269.87     28.40 o 
  -7   9  12       49.94       23.13     13.72 o 
  -6   9  12        5.48       -7.53     12.06 o 
  -5   9  12       64.30       34.61     12.28 o 
  -4   9  12       82.82      103.41     19.10 o 
  -3   9  12       51.09       34.11     15.79 o 
  -2   9  12        4.11        4.03     10.63 o 
  -1   9  12       18.00       18.31     11.32 o 
   0   9  12       25.25       15.51     14.40 o 
   1   9  12       10.64       11.18     11.61 o 
 -10  10  12        9.67       14.02     23.34 o 
  -9  10  12       61.28       67.44     18.45 o 
  -8  10  12        0.00        3.54     13.09 o 
  -7  10  12       24.14       32.99     14.98 o 
  -6  10  12      203.08      166.06     25.07 o 
  -5  10  12       78.33       82.43     17.22 o 
  -4  10  12       96.50      101.68     19.31 o 
  -3  10  12       45.39       63.79     17.72 o 
  -2  10  12       42.39       51.54     13.90 o 
  -1  10  12      130.30      135.36     19.18 o 
   0  10  12        0.78        9.36     11.46 o 
   1  10  12        7.46        4.34     19.15 o 
  -9  11  12      117.61      132.17     23.56 o 
  -8  11  12        0.01       -7.71     15.50 o 
  -7  11  12       60.96       66.05     18.44 o 
  -6  11  12        3.88       -0.40     13.32 o 
  -5  11  12       76.07       88.73     26.16 o 
  -4  11  12        3.11        7.80     11.67 o 
  -3  11  12      255.05      335.42     32.23 o 
  -2  11  12      227.28      242.09     29.06 o 
  -1  11  12       43.13       36.57     13.63 o 
   0  11  12        8.40       12.64     13.00 o 
  -8  12  12      174.84      156.66     30.78 o 
  -7  12  12       45.64       51.04     22.07 o 
  -6  12  12       18.90       10.15     14.11 o 
  -5  12  12        0.10        8.96     17.56 o 
  -4  12  12       11.50       29.19     20.23 o 
  -3  12  12       72.11       60.96     18.16 o 
  -2  12  12       32.02       74.89     18.36 o 
  -1  12  12        1.14       -3.96      9.98 o 
  -7  13  12        0.02       -0.46     13.65 o 
  -6  13  12       16.65       25.14     20.95 o 
  -5  13  12        0.06      -13.87     15.97 o 
  -4  13  12        4.92       22.98     20.16 o 
  -3  13  12       48.18       54.72     26.48 o 
  -2  13  12        2.87       -2.46     15.68 o 
 -11   1  13       22.25       20.35     17.96 o 
 -10   1  13      445.10      458.79     39.32 o 
  -9   1  13      358.25      433.31     36.96 o 
  -8   1  13        0.08        8.49     15.39 o 
  -7   1  13        5.89        6.14     21.68 o 
  -6   1  13       61.40       61.14     16.90 o 
  -5   1  13      240.39      321.81     24.48 o 
  -4   1  13       13.49       21.63     11.16 o 
  -3   1  13       34.30       50.78     17.72 o 
  -2   1  13        0.23        7.99     14.55 o 
  -1   1  13       57.69       87.10     21.66 o 
   0   1  13        5.31       12.37     23.01 o 
 -10   2  13       20.18        8.76     16.79 o 
  -9   2  13     1013.11     1088.92     56.83 o 
  -8   2  13        5.87       -1.95     20.74 o 
  -7   2  13       15.47       -3.54     18.93 o 
  -6   2  13       67.13       47.09     18.00 o 
  -5   2  13       80.28       83.54     15.49 o 
  -4   2  13        2.42       -9.50      9.50 o 
  -3   2  13        1.73        0.28     13.21 o 
  -2   2  13      116.06      147.83     25.48 o 
  -1   2  13       47.53       39.49     18.52 o 
   0   2  13        0.11       11.60     15.72 o 
 -10   3  13      203.39      166.53     27.07 o 
  -9   3  13        3.23        3.03     21.46 o 
  -8   3  13        8.50       29.55     23.55 o 
  -7   3  13       90.77       51.08     25.87 o 
  -6   3  13       17.74        6.65     10.59 o 
  -5   3  13      150.20      233.00     22.17 o 
  -4   3  13        2.96       13.09     11.06 o 
  -3   3  13      218.98      269.32     51.00 o 
  -2   3  13       16.79       29.51     15.48 o 
  -1   3  13        0.01        5.07     14.02 o 
   0   3  13      294.36      416.92     39.18 o 
 -10   4  13      240.49      253.61     45.23 o 
  -9   4  13      102.98       85.11     31.50 o 
  -8   4  13        7.32       44.65     26.59 o 
  -7   4  13       96.03      104.05     62.57 o 
  -6   4  13       15.58       16.92     11.57 o 
  -5   4  13        0.64        1.37     10.21 o 
  -4   4  13        0.05      -11.76     11.76 o 
  -3   4  13        3.15       12.18     11.62 o 
  -2   4  13        8.99        4.45     10.01 o 
  -1   4  13        4.81        2.27     14.12 o 
   0   4  13       88.08      110.83     24.70 o 
 -10   5  13        3.46       11.78     24.71 o 
  -9   5  13      140.04      158.45     37.28 o 
  -8   5  13       11.08        0.79     21.31 o 
  -7   5  13      474.38      602.31     32.37 o 
  -6   5  13       98.53       83.01     15.81 o 
  -5   5  13        1.50        3.31     12.55 o 
  -4   5  13       10.18       12.51     14.09 o 
  -3   5  13        0.18        7.48     10.99 o 
  -2   5  13       24.85       35.70     12.94 o 
  -1   5  13       19.51       12.62     11.67 o 
   0   5  13        0.10       -1.62     15.36 o 
  -9   6  13        1.20       -4.84     23.34 o 
  -8   6  13       43.29       94.07     33.02 o 
  -7   6  13        1.30       15.78     14.96 o 
  -6   6  13       18.95       27.59     12.33 o 
  -5   6  13       62.26       54.43     21.66 o 
  -4   6  13       66.11       56.37     17.14 o 
  -3   6  13       21.69       28.02     12.53 o 
  -2   6  13       10.55       42.69     13.66 o 
  -1   6  13       12.20       17.91     12.69 o 
  -9   7  13        1.28       -0.79     21.60 o 
  -8   7  13      301.79      388.78     55.74 o 
  -7   7  13       18.90        1.97     13.75 o 
  -6   7  13       10.00        9.23     11.99 o 
  -5   7  13        0.00       27.19     12.36 o 
  -4   7  13       91.22       87.28     20.07 o 
  -3   7  13        1.42       -1.97     12.64 o 
  -2   7  13      233.97      287.38     26.12 o 
  -1   7  13       10.78       10.73     11.60 o 
  -8   8  13        2.51       -0.35     13.20 o 
  -7   8  13      155.95      176.68     71.64 o 
  -6   8  13        1.43       -0.92     10.98 o 
  -5   8  13       72.63       49.45     17.32 o 
  -4   8  13      214.75      214.95     28.07 o 
  -3   8  13        3.10       -0.76     13.15 o 
  -2   8  13        2.89       10.88     11.36 o 
  -7   9  13        0.27       -5.26     13.50 o 
  -6   9  13       17.26      -10.67     13.47 o 
  -5   9  13       48.38       55.52     17.98 o 
  -4   9  13       58.24       80.19     20.28 o 
  -3   9  13       10.13        7.55     23.59 o 
  -5   0  14       46.75       29.62     21.03 o 
  -5   1  14       17.95       37.50     21.97 o 
                                                 
